# Supplementary material for: Metagenomic and metabolomic analyses of fecal samples from civet-digested coffee in Vietnam
Source: PeerJ. 2026 May 27;14:e21262. doi: 10.7717/peerj.21262 (PMC13221992; doi:10.7717/peerj.21262)
Supplement: Supplemental Information 3 [file peerj-14-21262-s003.xlsx]

## Sheet: TableS1
Table S1. Number of raw reads and taxonomy assigned quality reads per sample
Sample name	Subject ID	Timepoint	Diet	Pair-end raw reads	Taxonomy assigned quality reads
B15.T2	B15	T2	Normal diet	130375	110744
B16.T1	B16	T1	Coffee-cherry diet	169246	126008
B17.T1	B17	T1	Coffee-cherry diet	189576	141038
B16.T2	B16	T2	Normal diet	160168	141310
B18.T2	B18	T2	Normal diet	165041	143644
B13.T2	B13	T2	Normal diet	179114	152360
A18.T1	A18	T1	Coffee-cherry diet	223176	162334
B18.T1	B18	T1	Coffee-cherry diet	220607	164861
B12.T1	B12	T1	Coffee-cherry diet	222419	167116
B14.T1	B14	T1	Coffee-cherry diet	215910	174524
A19.T2	A19	T2	Normal diet	215586	184524
A18.T2	A18	T2	Normal diet	217544	187194
B13.T1	B13	T1	Coffee-cherry diet	259210	199968
A19.T1	A19	T1	Coffee-cherry diet	263346	201673
B15.T1	B15	T1	Coffee-cherry diet	263555	203014
B12.T2	B12	T2	Normal diet	236240	205577
B14.T2	B14	T2	Normal diet	237512	208179
B17.T2	B17	T2	Normal diet	345783	301545
