# Supplementary material for: Metagenomic and metabolomic analyses of fecal samples from civet-digested coffee in Vietnam
Source: PeerJ. 2026 May 27;14:e21262. doi: 10.7717/peerj.21262 (PMC13221992; doi:10.7717/peerj.21262)
Supplement: Supplemental Information 4 [file peerj-14-21262-s004.xlsx]

## Sheet: TableS2
Table S2. Significantly different bacterial taxa between Asian palm civets consuming coffee cherries and normal diet
Taxonomic classification		Wilcoxon signed-rank test		Means
		Nominal p value	Adjusted p value*	Coffee-cherry diet	Normal diet
Phylum	p__Acidobacteriota	0.204894	0.290266	0.0082023	0.00333415
	p__Actinobacteriota	0.0078125	0.0442708	5.64748	1.59168
	p__Bacteroidota	0.425781	0.51702	3.03521	2.36717
	p__Campylobacterota	0.00390625	0.0332031	0.100868	0.0177688
	p__Chloroflexi	0.0390625	0.0737847	0.0495393	0.00631157
	p__Deinococcota	0.0360317	0.0737847	0.0200378	0.000270242
	p__Desulfobacterota	0.0546875	0.0929688	0.0561298	0.029308
	p__Firmicutes	0.0390625	0.0737847	41.0103	27.2425
	p__Fusobacteriota	0.075927	0.117342	1.40997	0.18075
	p__Gemmatimonadota	0.294507	0.385125	0.00378073	0.000772712
	p__Halobacterota	0.652344	0.739323	0.0185051	0.0180315
	p__Patescibacteria	0.00390625	0.0332031	0.00745807	0.00114777
	p__Proteobacteria	0.0273438	0.0737847	48.6044	68.5257
	p__Spirochaetota	0.0360317	0.0737847	0.003763	0.000933684
	p__Synergistota	0.0208626	0.0737847	0.0081398	0.00249543
	p__Thermotogota	1	1	0.00651146	0.00619277
	p__Verrucomicrobiota	0.799846	0.849836	0.00153676	0.00122662
Class	p__Actinobacteriota.c__Actinobacteria	0.0273438	0.0756665	5.21696	1.47635
	p__Actinobacteriota.c__Coriobacteriia	0.107328	0.173375	0.425694	0.114841
	p__Bacteroidota.c__Bacteroidia	0.425781	0.558838	3.03521	2.36717
	p__Campylobacterota.c__Campylobacteria	0.00390625	0.0273438	0.100868	0.0177688
	p__Chloroflexi.c__Anaerolineae	0.25	0.35	0.00858246	0.00484378
	p__Chloroflexi.c__Chloroflexia	0.029974	0.0756665	0.0404302	0.00122692
	p__Deinococcota.c__Deinococci	0.0360317	0.0756665	0.0200378	0.000270242
	p__Desulfobacterota.c__Desulfovibrionia	0.128906	0.193359	0.0472422	0.0255136
	p__Desulfobacterota.c__Desulfuromonadia	0.0346106	0.0756665	0.005667	0.00187731
	p__Firmicutes.c__Bacilli	0.910156	1	27.135	22.965
	p__Firmicutes.c__Clostridia	0.0546875	0.104403	12.5527	2.07641
	p__Firmicutes.c__Negativicutes	1	1	1.32179	2.20083
	p__Fusobacteriota.c__Fusobacteriia	0.075927	0.132872	1.40997	0.18075
	p__Halobacterota.c__Methanosarcinia	0.652344	0.805836	0.0185051	0.0172239
	p__Patescibacteria.c__Saccharimonadia	0.00390625	0.0273438	0.00745807	0.00107408
	p__Proteobacteria.c__Alphaproteobacteria	0.00390625	0.0273438	0.506658	0.0214727
	p__Proteobacteria.c__Gammaproteobacteria	0.0273438	0.0756665	48.0978	68.5042
	p__Spirochaetota.c__Spirochaetia	0.0360317	0.0756665	0.003763	0.000933684
	p__Synergistota.c__Synergistia	0.0208626	0.0756665	0.0081398	0.00249543
	p__Thermotogota.c__Thermotogae	1	1	0.00651146	0.00619277
	p__Verrucomicrobiota.c__Verrucomicrobiae	0.799846	0.933154	0.00153676	0.00122662
Order	p__Actinobacteriota.c__Actinobacteria.o__Actinomycetales	0.0591721	0.118344	0.026187	0.00127018
	p__Actinobacteriota.c__Actinobacteria.o__Bifidobacteriales	0.0976562	0.159144	3.75102	1.38744
	p__Actinobacteriota.c__Actinobacteria.o__Corynebacteriales	0.0195312	0.0859375	0.374485	0.0112189
	p__Actinobacteriota.c__Actinobacteria.o__Euzebyales	0.0590582	0.118344	0.00777206	0.000421575
	p__Actinobacteriota.c__Actinobacteria.o__Micrococcales	0.0078125	0.0491071	0.829863	0.0580084
	p__Actinobacteriota.c__Actinobacteria.o__Propionibacteriales	0.0742188	0.133631	0.198253	0.0179904
	p__Actinobacteriota.c__Actinobacteria.o__Pseudonocardiales	0.0590582	0.118344	0.00449214	0
	p__Actinobacteriota.c__Actinobacteria.unclassified	0.0360317	0.0880775	0.021903	0
	p__Actinobacteriota.c__Coriobacteriia.o__Coriobacteriales	0.107328	0.168658	0.425694	0.114841
	p__Bacteroidota.c__Bacteroidia.o__Bacteroidales	0.425781	0.49301	2.95661	2.34142
	p__Bacteroidota.c__Bacteroidia.o__Chitinophagales	0.300781	0.367622	0.0158267	0.00522491
	p__Bacteroidota.c__Bacteroidia.o__Cytophagales	0.128906	0.177246	0.0143507	0.00438148
	p__Bacteroidota.c__Bacteroidia.o__Flavobacteriales	0.203125	0.269711	0.0257074	0.0146953
	p__Bacteroidota.c__Bacteroidia.o__Sphingobacteriales	0.0208626	0.0859375	0.0227155	0.00145257
	p__Campylobacterota.c__Campylobacteria.o__Campylobacterales	0.00390625	0.0286458	0.100868	0.0177688
	p__Chloroflexi.c__Anaerolineae.o__Anaerolineales	0.25	0.314286	0.00790144	0.00435203
	p__Chloroflexi.c__Chloroflexia.o__Thermomicrobiales	0.029974	0.0879237	0.0400504	0.00122692
	p__Deinococcota.c__Deinococci.o__Deinococcales	0.0360317	0.0880775	0.0200378	0.000270242
	p__Desulfobacterota.c__Desulfovibrionia.o__Desulfovibrionales	0.128906	0.177246	0.0472422	0.0255136
	p__Firmicutes.c__Bacilli.o__Bacillales	0.624065	0.686471	0.00975537	0.0118554
	p__Firmicutes.c__Bacilli.o__Erysipelotrichales	0.128906	0.177246	0.318378	0.0984278
	p__Firmicutes.c__Bacilli.o__Lactobacillales	0.910156	0.953497	24.8193	22.2605
	p__Firmicutes.c__Bacilli.o__Staphylococcales	0.128906	0.177246	1.98169	0.593966
	p__Firmicutes.c__Clostridia.o__Clostridiales	0.0390625	0.0904605	2.25556	0.46775
	p__Firmicutes.c__Clostridia.o__Eubacteriales	0.425781	0.49301	0.0237821	0.0265045
	p__Firmicutes.c__Clostridia.o__Lachnospirales	0.0273438	0.0859375	5.77177	0.705103
	p__Firmicutes.c__Clostridia.o__Oscillospirales	0.0976562	0.159144	0.06256	0.030532
	p__Firmicutes.c__Clostridia.o__Peptostreptococcales-Tissierellales	0.0742188	0.133631	4.42427	0.845068
	p__Firmicutes.c__Negativicutes.o__Veillonellales-Selenomonadales	1	1	1.31852	2.18913
	p__Fusobacteriota.c__Fusobacteriia.o__Fusobacteriales	0.075927	0.133631	1.40997	0.18075
	p__Halobacterota.c__Methanosarcinia.o__Methanosarciniales	0.652344	0.700076	0.0185051	0.0172239
	p__Patescibacteria.c__Saccharimonadia.o__Saccharimonadales	0.00390625	0.0286458	0.00745807	0.00107408
	p__Proteobacteria.c__Alphaproteobacteria.o__Acetobacterales	0.0224943	0.0859375	0.391557	0
	p__Proteobacteria.c__Alphaproteobacteria.o__Rhizobiales	0.00390625	0.0286458	0.0675707	0.00807101
	p__Proteobacteria.c__Alphaproteobacteria.o__Sphingomonadales	0.00390625	0.0286458	0.0303051	0.00897829
	p__Proteobacteria.c__Gammaproteobacteria.o__Burkholderiales	0.0273438	0.0859375	0.169544	0.0197899
	p__Proteobacteria.c__Gammaproteobacteria.o__Diplorickettsiales	0.208413	0.269711	0.0340035	0.00463338
	p__Proteobacteria.c__Gammaproteobacteria.o__Enterobacterales	0.0273438	0.0859375	47.4402	68.4689
	p__Proteobacteria.c__Gammaproteobacteria.o__Pseudomonadales	0.00390625	0.0286458	0.281885	0.00688453
	p__Proteobacteria.c__Gammaproteobacteria.o__Xanthomonadales	0.00390625	0.0286458	0.16632	0.00179688
	p__Spirochaetota.c__Spirochaetia.o__Spirochaetales	0.0360317	0.0880775	0.003763	0.000933684
	p__Synergistota.c__Synergistia.o__Synergistales	0.0208626	0.0859375	0.0081398	0.00249543
	p__Thermotogota.c__Thermotogae.o__Kosmotogales	1	1	0.00651146	0.00619277
	p__Proteobacteria.c__Alphaproteobacteria.o__Rhodobacterales	0.441209	0.497774	0.0143947	0.0043129
Family	p__Actinobacteriota.c__Actinobacteria.o__Actinomycetales.f__Actinomycetaceae	0.0591721	0.118344	0.026187	0.00127018
	p__Actinobacteriota.c__Actinobacteria.o__Bifidobacteriales.f__Bifidobacteriaceae	0.0976562	0.16276	3.75102	1.38744
	p__Actinobacteriota.c__Actinobacteria.o__Corynebacteriales.f__Corynebacteriaceae	0.0195312	0.0947127	0.363334	0.0112189
	p__Actinobacteriota.c__Actinobacteria.o__Euzebyales.f__Euzebyaceae	0.0590582	0.118344	0.00777206	0.000421575
	p__Actinobacteriota.c__Actinobacteria.o__Micrococcales.f__Brevibacteriaceae	0.0117188	0.09375	0.247241	0.0146622
	p__Actinobacteriota.c__Actinobacteria.o__Micrococcales.f__Dermabacteraceae	0.029974	0.102948	0.0704082	0.0142359
	p__Actinobacteriota.c__Actinobacteria.o__Micrococcales.f__Intrasporangiaceae	0.051913	0.118344	0.0480727	0.000257934
	p__Actinobacteriota.c__Actinobacteria.o__Micrococcales.f__Microbacteriaceae	0.0224943	0.0947127	0.0611955	0.00290961
	p__Actinobacteriota.c__Actinobacteria.o__Micrococcales.f__Micrococcaceae	0.0078125	0.0694444	0.27361	0.0259427
	p__Actinobacteriota.c__Actinobacteria.o__Micrococcales.unclassified	0.0224943	0.0947127	0.0895601	0
	p__Actinobacteriota.c__Actinobacteria.o__Propionibacteriales.f__Nocardioidaceae	0.0360317	0.102948	0.0262231	0
	p__Actinobacteriota.c__Actinobacteria.o__Propionibacteriales.f__Propionibacteriaceae	0.0742188	0.134981	0.17203	0.0179904
	p__Actinobacteriota.c__Actinobacteria.o__Pseudonocardiales.f__Pseudonocardiaceae	0.0590582	0.118344	0.00449214	0
	p__Actinobacteriota.c__Actinobacteria.unclassified.unclassified	0.0360317	0.102948	0.021903	0
	p__Actinobacteriota.c__Coriobacteriia.o__Coriobacteriales.f__Coriobacteriaceae	0.107328	0.173311	0.378405	0.0999599
	p__Actinobacteriota.c__Coriobacteriia.o__Coriobacteriales.f__Eggerthellaceae	0.204894	0.282594	0.046937	0.0148812
	p__Bacteroidota.c__Bacteroidia.o__Bacteroidales.f__Bacteroidaceae	0.496094	0.551215	2.84215	2.22371
	p__Bacteroidota.c__Bacteroidia.o__Bacteroidales.f__Bacteroidetes_vadinHA17	0.293622	0.373978	0.00663797	0.00356485
	p__Bacteroidota.c__Bacteroidia.o__Bacteroidales.f__Prevotellaceae	0.164062	0.247642	0.023725	0.00244705
	p__Bacteroidota.c__Bacteroidia.o__Bacteroidales.f__Rikenellaceae	0.833635	0.866114	0.00583419	0.00566145
	p__Bacteroidota.c__Bacteroidia.o__Bacteroidales.f__Tannerellaceae	1	1	0.0698923	0.0998888
	p__Bacteroidota.c__Bacteroidia.o__Chitinophagales.f__Chitinophagaceae	0.25	0.327869	0.0154844	0.00502425
	p__Bacteroidota.c__Bacteroidia.o__Cytophagales.f__Microscillaceae	0.570312	0.616554	0.00721312	0.00353845
	p__Bacteroidota.c__Bacteroidia.o__Flavobacteriales.f__Flavobacteriaceae	0.359375	0.435606	0.00689961	0.00869602
	p__Bacteroidota.c__Bacteroidia.o__Flavobacteriales.f__Weeksellaceae	0.529368	0.580129	0.0188078	0.00599931
	p__Bacteroidota.c__Bacteroidia.o__Sphingobacteriales.f__Sphingobacteriaceae	0.0208626	0.0947127	0.0225502	0.00145257
	p__Campylobacterota.c__Campylobacteria.o__Campylobacterales.f__Campylobacteraceae	0.0591721	0.118344	0.0458996	0.010193
	p__Campylobacterota.c__Campylobacteria.o__Campylobacterales.f__Helicobacteraceae	0.00390625	0.0520833	0.0549685	0.00757579
	p__Chloroflexi.c__Anaerolineae.o__Anaerolineales.f__Anaerolineaceae	0.25	0.327869	0.00790144	0.00435203
	p__Chloroflexi.c__Chloroflexia.o__Thermomicrobiales.f__JG30-KF-CM45	0.029974	0.102948	0.0400504	0.00122692
	p__Deinococcota.c__Deinococci.o__Deinococcales.f__Deinococcaceae	0.0590582	0.118344	0.0165311	0.000270242
	p__Deinococcota.c__Deinococci.o__Deinococcales.f__Trueperaceae	0.0590582	0.118344	0.00350674	0
	p__Desulfobacterota.c__Desulfovibrionia.o__Desulfovibrionales.f__Desulfomicrobiaceae	0.496094	0.551215	0.0104737	0.0075019
	p__Desulfobacterota.c__Desulfovibrionia.o__Desulfovibrionales.f__Desulfovibrionaceae	0.0742188	0.134981	0.0367685	0.0180117
	p__Firmicutes.c__Bacilli.o__Bacillales.f__Bacillaceae	0.441209	0.511546	0.00797638	0.0105511
	p__Firmicutes.c__Bacilli.o__Erysipelotrichales.f__Erysipelatoclostridiaceae	0.183431	0.271749	0.153896	0.0251611
	p__Firmicutes.c__Bacilli.o__Erysipelotrichales.f__Erysipelotrichaceae	0.203125	0.282594	0.164483	0.0732667
	p__Firmicutes.c__Bacilli.o__Lactobacillales.f__Aerococcaceae	0.0423153	0.109201	0.283407	0.00957851
	p__Firmicutes.c__Bacilli.o__Lactobacillales.f__Enterococcaceae	0.00390625	0.0520833	4.24546	19.522
	p__Firmicutes.c__Bacilli.o__Lactobacillales.f__Lactobacillaceae	0.128906	0.202206	11.3818	0.731796
	p__Firmicutes.c__Bacilli.o__Lactobacillales.f__Streptococcaceae	0.0078125	0.0694444	8.73038	1.99377
	p__Firmicutes.c__Bacilli.o__Staphylococcales.f__Gemellaceae	0.0360317	0.102948	0.0278894	0.000510517
	p__Firmicutes.c__Bacilli.o__Staphylococcales.f__Staphylococcaceae	0.164062	0.247642	1.9538	0.593456
	p__Firmicutes.c__Clostridia.o__Clostridiales.f__Clostridiaceae	0.0390625	0.104167	2.25556	0.46775
	p__Firmicutes.c__Clostridia.o__Eubacteriales.f__Eubacteriaceae	0.425781	0.508396	0.0237821	0.0265045
	p__Firmicutes.c__Clostridia.o__Lachnospirales.f__Lachnospiraceae	0.0273438	0.102948	5.77177	0.705103
	p__Firmicutes.c__Clostridia.o__Oscillospirales.f__[Eubacterium]_coprostanoligenes_group	0.294507	0.373978	0.00174452	0.00053305
	p__Firmicutes.c__Clostridia.o__Oscillospirales.f__Oscillospiraceae	0.0976562	0.16276	0.0449049	0.0229257
	p__Firmicutes.c__Clostridia.o__Oscillospirales.f__Ruminococcaceae	0.496094	0.551215	0.0104976	0.00666792
	p__Firmicutes.c__Clostridia.o__Peptostreptococcales-Tissierellales.f__Anaerovoracaceae	0.108319	0.173311	0.00942544	0.000794525
	p__Firmicutes.c__Clostridia.o__Peptostreptococcales-Tissierellales.f__Family_XI	0.204894	0.282594	0.020103	0.00536867
	p__Firmicutes.c__Clostridia.o__Peptostreptococcales-Tissierellales.f__Peptostreptococcaceae	0.0742188	0.134981	4.39461	0.83854
	p__Firmicutes.c__Negativicutes.o__Veillonellales-Selenomonadales.f__Selenomonadaceae	1	1	1.27744	2.18863
	p__Fusobacteriota.c__Fusobacteriia.o__Fusobacteriales.f__Fusobacteriaceae	0.075927	0.134981	1.40955	0.18075
	p__Halobacterota.c__Methanosarcinia.o__Methanosarciniales.f__Methanosaetaceae	0.734375	0.773026	0.0180333	0.0172239
	p__Patescibacteria.c__Saccharimonadia.o__Saccharimonadales.f__Saccharimonadaceae	0.0142662	0.0947127	0.00496658	0.000216194
	p__Patescibacteria.c__Saccharimonadia.o__Saccharimonadales.f__Saccharimonadales	0.075927	0.134981	0.00167726	0.000636799
	p__Proteobacteria.c__Alphaproteobacteria.o__Acetobacterales.f__Acetobacteraceae	0.0224943	0.0947127	0.391557	0
	p__Proteobacteria.c__Alphaproteobacteria.o__Rhizobiales.f__Beijerinckiaceae	0.0142662	0.0947127	0.0167871	0
	p__Proteobacteria.c__Alphaproteobacteria.o__Rhizobiales.f__Pleomorphomonadaceae	0.0976562	0.16276	0.0100641	0.00486549
	p__Proteobacteria.c__Alphaproteobacteria.o__Rhizobiales.f__Rhizobiaceae	0.0078125	0.0694444	0.0385482	0.00320551
	p__Proteobacteria.c__Alphaproteobacteria.o__Sphingomonadales.f__Sphingomonadaceae	0.00390625	0.0520833	0.0303051	0.00897829
	p__Proteobacteria.c__Gammaproteobacteria.o__Burkholderiales.f__Comamonadaceae	0.0390625	0.104167	0.0402014	0.00819314
	p__Proteobacteria.c__Gammaproteobacteria.o__Burkholderiales.f__Methylophilaceae	0.0590582	0.118344	0.00266127	0.000213491
	p__Proteobacteria.c__Gammaproteobacteria.o__Burkholderiales.f__Oxalobacteraceae	0.208413	0.282594	0.00292749	0.00117195
	p__Proteobacteria.c__Gammaproteobacteria.o__Burkholderiales.f__Sutterellaceae	0.029974	0.102948	0.113368	0.00736333
	p__Proteobacteria.c__Gammaproteobacteria.o__Diplorickettsiales.f__Diplorickettsiaceae	0.208413	0.282594	0.0340035	0.00463338
	p__Proteobacteria.c__Gammaproteobacteria.o__Enterobacterales.f__Enterobacteriaceae	0.0195312	0.0947127	44.3289	68.3816
	p__Proteobacteria.c__Gammaproteobacteria.o__Enterobacterales.f__Erwiniaceae	0.00390625	0.0520833	2.38482	0
	p__Proteobacteria.c__Gammaproteobacteria.o__Enterobacterales.f__Morganellaceae	0.672604	0.717444	0.00442102	0.0241834
	p__Proteobacteria.c__Gammaproteobacteria.o__Enterobacterales.f__Pasteurellaceae	0.300781	0.375977	0.216895	0.0552249
	p__Proteobacteria.c__Gammaproteobacteria.o__Enterobacterales.f__Yersiniaceae	0.0360317	0.102948	0.0129037	0
	p__Proteobacteria.c__Gammaproteobacteria.o__Enterobacterales.unclassified	0.352542	0.433898	0.492256	0.00789014
	p__Proteobacteria.c__Gammaproteobacteria.o__Pseudomonadales.f__Moraxellaceae	0.0591721	0.118344	0.0317087	0.00492769
	p__Proteobacteria.c__Gammaproteobacteria.o__Pseudomonadales.f__Pseudomonadaceae	0.00390625	0.0520833	0.249777	0.00177619
	p__Proteobacteria.c__Gammaproteobacteria.o__Xanthomonadales.f__Xanthomonadaceae	0.00390625	0.0520833	0.0266992	0.00179688
	p__Spirochaetota.c__Spirochaetia.o__Spirochaetales.f__Spirochaetaceae	0.0360317	0.102948	0.003763	0.000933684
	p__Synergistota.c__Synergistia.o__Synergistales.f__Synergistaceae	0.0208626	0.0947127	0.0081398	0.00249543
	p__Thermotogota.c__Thermotogae.o__Kosmotogales.f__Kosmotogaceae	1	1	0.00651146	0.00619277
	p__Proteobacteria.c__Alphaproteobacteria.o__Rhodobacterales.f__Rhodobacteraceae	0.441209	0.511546	0.0143947	0.0043129
Genus	p__Actinobacteriota.c__Actinobacteria.o__Actinomycetales.f__Actinomycetaceae.g__Actinomyces	0.0591721	0.11493	0.0247972	0.00127018
	p__Actinobacteriota.c__Actinobacteria.o__Bifidobacteriales.f__Bifidobacteriaceae.g__Bifidobacterium	0.0976562	0.161693	3.75089	1.38744
	p__Actinobacteriota.c__Actinobacteria.o__Corynebacteriales.f__Corynebacteriaceae.g__Corynebacterium	0.0195312	0.0957684	0.363224	0.0112189
	p__Actinobacteriota.c__Actinobacteria.o__Euzebyales.f__Euzebyaceae.unclassified	0.0590582	0.11493	0.00777206	0.000421575
	p__Actinobacteriota.c__Actinobacteria.o__Micrococcales.f__Brevibacteriaceae.g__Brevibacterium	0.0117188	0.0957684	0.247241	0.0146622
	p__Actinobacteriota.c__Actinobacteria.o__Micrococcales.f__Dermabacteraceae.g__Brachybacterium	0.029974	0.0957684	0.0693519	0.0142359
	p__Actinobacteriota.c__Actinobacteria.o__Micrococcales.f__Intrasporangiaceae.unclassified	0.0934925	0.160046	0.0447438	0.000257934
	p__Actinobacteriota.c__Actinobacteria.o__Micrococcales.f__Microbacteriaceae.g__Microbacterium	0.0360317	0.0957684	0.0469058	0
	p__Actinobacteriota.c__Actinobacteria.o__Micrococcales.f__Microbacteriaceae.unclassified	0.0590582	0.11493	0.0142897	0
	p__Actinobacteriota.c__Actinobacteria.o__Micrococcales.f__Micrococcaceae.g__Kocuria	0.0078125	0.0789062	0.178164	0.00998429
	p__Actinobacteriota.c__Actinobacteria.o__Micrococcales.f__Micrococcaceae.g__Rothia	0.362727	0.421096	0.0414671	0.0145359
	p__Actinobacteriota.c__Actinobacteria.o__Micrococcales.unclassified.unclassified	0.0224943	0.0957684	0.0895601	0
	p__Actinobacteriota.c__Actinobacteria.o__Propionibacteriales.f__Nocardioidaceae.g__Nocardioides	0.0360317	0.0957684	0.0262231	0
	p__Actinobacteriota.c__Actinobacteria.o__Propionibacteriales.f__Propionibacteriaceae.g__Propioniciclava	0.0546875	0.11493	0.0797857	0.0111734
	p__Actinobacteriota.c__Actinobacteria.o__Propionibacteriales.f__Propionibacteriaceae.g__Tessaracoccus	0.294507	0.375048	0.0248668	0.00389607
	p__Actinobacteriota.c__Actinobacteria.o__Propionibacteriales.f__Propionibacteriaceae.unclassified	0.0590582	0.11493	0.010904	0.000480356
	p__Actinobacteriota.c__Actinobacteria.unclassified.unclassified.unclassified	0.0360317	0.0957684	0.021903	0
	p__Actinobacteriota.c__Coriobacteriia.o__Coriobacteriales.f__Coriobacteriaceae.g__Collinsella	0.107328	0.172065	0.378405	0.0999599
	p__Actinobacteriota.c__Coriobacteriia.o__Coriobacteriales.f__Eggerthellaceae.g__Slackia	0.204894	0.295633	0.0465148	0.0146806
	p__Bacteroidota.c__Bacteroidia.o__Bacteroidales.f__Bacteroidaceae.g__Bacteroides	0.496094	0.562983	2.84215	2.22371
	p__Bacteroidota.c__Bacteroidia.o__Bacteroidales.f__Bacteroidetes_vadinHA17.g__Bacteroidetes_vadinHA17	0.293622	0.375048	0.00663797	0.00356485
	p__Bacteroidota.c__Bacteroidia.o__Bacteroidales.f__Prevotellaceae.g__Prevotella_9	0.0590582	0.11493	0.0202749	0
	p__Bacteroidota.c__Bacteroidia.o__Bacteroidales.f__Rikenellaceae.g__Rikenellaceae_RC9_gut_group	0.833635	0.868012	0.00442205	0.00396408
	p__Bacteroidota.c__Bacteroidia.o__Bacteroidales.f__Tannerellaceae.g__Parabacteroides	1	1	0.0693498	0.0998888
	p__Bacteroidota.c__Bacteroidia.o__Chitinophagales.f__Chitinophagaceae.g__Flavisolibacter	0.352542	0.418903	0.00652828	0.00424329
	p__Bacteroidota.c__Bacteroidia.o__Cytophagales.f__Microscillaceae.unclassified	0.570312	0.632984	0.00721312	0.00353845
	p__Bacteroidota.c__Bacteroidia.o__Flavobacteriales.f__Flavobacteriaceae.g__Flavobacterium	0.362727	0.421096	0.00608566	0.0031777
	p__Bacteroidota.c__Bacteroidia.o__Sphingobacteriales.f__Sphingobacteriaceae.g__Sphingobacterium	0.0208626	0.0957684	0.0209178	0.00103106
	p__Campylobacterota.c__Campylobacteria.o__Campylobacterales.f__Campylobacteraceae.g__Campylobacter	0.0591721	0.11493	0.0458996	0.010193
	p__Campylobacterota.c__Campylobacteria.o__Campylobacterales.f__Helicobacteraceae.g__Helicobacter	0.00390625	0.0563616	0.0549685	0.00757579
	p__Chloroflexi.c__Anaerolineae.o__Anaerolineales.f__Anaerolineaceae.g__Longilinea	0.300781	0.375048	0.00597397	0.00355278
	p__Chloroflexi.c__Chloroflexia.o__Thermomicrobiales.f__JG30-KF-CM45.g__JG30-KF-CM45	0.029974	0.0957684	0.0400504	0.00122692
	p__Deinococcota.c__Deinococci.o__Deinococcales.f__Deinococcaceae.g__Deinococcus	0.0590582	0.11493	0.0165311	0.000270242
	p__Deinococcota.c__Deinococci.o__Deinococcales.f__Trueperaceae.g__Truepera	0.0590582	0.11493	0.00350674	0
	p__Desulfobacterota.c__Desulfovibrionia.o__Desulfovibrionales.f__Desulfomicrobiaceae.g__Desulfomicrobium	0.496094	0.562983	0.0104737	0.0075019
	p__Desulfobacterota.c__Desulfovibrionia.o__Desulfovibrionales.f__Desulfovibrionaceae.g__Desulfovibrio	0.0195312	0.0957684	0.0267956	0.0140988
	p__Firmicutes.c__Bacilli.o__Erysipelotrichales.f__Erysipelatoclostridiaceae.g__Erysipelatoclostridium	0.183431	0.272448	0.153896	0.0251611
	p__Firmicutes.c__Bacilli.o__Erysipelotrichales.f__Erysipelotrichaceae.g__[Anaerorhabdus]_furcosa_group	0.0590582	0.11493	0.00340093	0
	p__Firmicutes.c__Bacilli.o__Erysipelotrichales.f__Erysipelotrichaceae.g__[Clostridium]_innocuum_group	0.352542	0.418903	0.0107605	0.00824806
	p__Firmicutes.c__Bacilli.o__Erysipelotrichales.f__Erysipelotrichaceae.g__Turicibacter	0.183431	0.272448	0.14951	0.0647176
	p__Firmicutes.c__Bacilli.o__Lactobacillales.f__Aerococcaceae.g__Abiotrophia	0.0224943	0.0957684	0.0433584	0.00175034
	p__Firmicutes.c__Bacilli.o__Lactobacillales.f__Aerococcaceae.g__Aerococcus	0.075927	0.132218	0.235658	0.00782816
	p__Firmicutes.c__Bacilli.o__Lactobacillales.f__Enterococcaceae.g__Enterococcus	0.00390625	0.0563616	4.24018	19.5218
	p__Firmicutes.c__Bacilli.o__Lactobacillales.f__Lactobacillaceae.g__Ligilactobacillus	0.0273438	0.0957684	10.9738	0.318956
	p__Firmicutes.c__Bacilli.o__Lactobacillales.f__Lactobacillaceae.g__Limosilactobacillus	0.0591721	0.11493	0.117206	0.00541955
	p__Firmicutes.c__Bacilli.o__Lactobacillales.f__Lactobacillaceae.g__Weissella	0.833635	0.868012	0.0539584	0.384903
	p__Firmicutes.c__Bacilli.o__Lactobacillales.f__Streptococcaceae.g__Lactococcus	0.107328	0.172065	0.152414	0.015391
	p__Firmicutes.c__Bacilli.o__Lactobacillales.f__Streptococcaceae.g__Streptococcus	0.0078125	0.0789062	8.57797	1.97838
	p__Firmicutes.c__Bacilli.o__Staphylococcales.f__Gemellaceae.g__Gemella	0.0360317	0.0957684	0.0278894	0.000510517
	p__Firmicutes.c__Bacilli.o__Staphylococcales.f__Staphylococcaceae.g__Staphylococcus	0.128906	0.20343	1.67906	0.561409
	p__Firmicutes.c__Bacilli.o__Staphylococcales.f__Staphylococcaceae.unclassified	0.0224943	0.0957684	0.274744	0.000464133
	p__Firmicutes.c__Clostridia.o__Clostridiales.f__Clostridiaceae.g__Clostridium_sensu_stricto_1	0.0273438	0.0957684	2.16542	0.433013
	p__Firmicutes.c__Clostridia.o__Clostridiales.f__Clostridiaceae.unclassified	0.0742188	0.132218	0.0851402	0.0283354
	p__Firmicutes.c__Clostridia.o__Eubacteriales.f__Eubacteriaceae.g__Acetobacterium	0.0208626	0.0957684	0.0079915	0.00188725
	p__Firmicutes.c__Clostridia.o__Eubacteriales.f__Eubacteriaceae.g__Eubacterium	0.799846	0.850363	0.0157906	0.0246172
	p__Firmicutes.c__Clostridia.o__Lachnospirales.f__Lachnospiraceae.g__[Ruminococcus]_gnavus_group	0.0273438	0.0957684	1.88399	0.0727272
	p__Firmicutes.c__Clostridia.o__Lachnospirales.f__Lachnospiraceae.g__Blautia	0.029974	0.0957684	2.31871	0.0982228
	p__Firmicutes.c__Clostridia.o__Lachnospirales.f__Lachnospiraceae.unclassified	0.164062	0.251065	1.49997	0.497916
	p__Firmicutes.c__Clostridia.o__Oscillospirales.f__[Eubacterium]_coprostanoligenes_group.g__[Eubacterium]_coprostanoligenes_group	0.294507	0.375048	0.00174452	0.00053305
	p__Firmicutes.c__Clostridia.o__Oscillospirales.f__Oscillospiraceae.g__Flavonifractor	0.589639	0.647321	0.0168537	0.012186
	p__Firmicutes.c__Clostridia.o__Oscillospirales.f__Oscillospiraceae.g__UCG-005	0.0117188	0.0957684	0.026694	0.00989827
	p__Firmicutes.c__Clostridia.o__Oscillospirales.f__Ruminococcaceae.g__Incertae_Sedis	0.529368	0.594069	0.00693206	0.00318016
	p__Firmicutes.c__Clostridia.o__Peptostreptococcales-Tissierellales.f__Family_XI.g__Peptoniphilus	0.294507	0.375048	0.0141499	0.0051906
	p__Firmicutes.c__Clostridia.o__Peptostreptococcales-Tissierellales.f__Peptostreptococcaceae.g__Peptostreptococcus	0.294507	0.375048	0.0795658	0.0132159
	p__Firmicutes.c__Clostridia.o__Peptostreptococcales-Tissierellales.f__Peptostreptococcaceae.g__Romboutsia	0.0742188	0.132218	1.93712	0.328959
	p__Firmicutes.c__Clostridia.o__Peptostreptococcales-Tissierellales.f__Peptostreptococcaceae.g__Terrisporobacter	0.0742188	0.132218	1.80798	0.477949
	p__Firmicutes.c__Clostridia.o__Peptostreptococcales-Tissierellales.f__Peptostreptococcaceae.unclassified	0.0360317	0.0957684	0.5688	0.00193771
	p__Firmicutes.c__Negativicutes.o__Veillonellales-Selenomonadales.f__Selenomonadaceae.g__Megamonas	1	1	1.27744	2.18863
	p__Fusobacteriota.c__Fusobacteriia.o__Fusobacteriales.f__Fusobacteriaceae.g__Fusobacterium	0.0346106	0.0957684	0.8501	0.0791013
	p__Fusobacteriota.c__Fusobacteriia.o__Fusobacteriales.f__Fusobacteriaceae.unclassified	0.352542	0.418903	0.559446	0.101649
	p__Halobacterota.c__Methanosarcinia.o__Methanosarciniales.f__Methanosaetaceae.g__Methanosaeta	0.734375	0.789062	0.0180333	0.0172239
	p__Patescibacteria.c__Saccharimonadia.o__Saccharimonadales.f__Saccharimonadales.g__Saccharimonadales	0.075927	0.132218	0.00167726	0.000636799
	p__Proteobacteria.c__Alphaproteobacteria.o__Acetobacterales.f__Acetobacteraceae.g__Gluconobacter	0.0360317	0.0957684	0.296247	0
	p__Proteobacteria.c__Alphaproteobacteria.o__Rhizobiales.f__Beijerinckiaceae.g__Methylobacterium-Methylorubrum	0.0224943	0.0957684	0.0131991	0
	p__Proteobacteria.c__Alphaproteobacteria.o__Rhizobiales.f__Pleomorphomonadaceae.unclassified	0.0976562	0.161693	0.0100641	0.00486549
	p__Proteobacteria.c__Alphaproteobacteria.o__Rhizobiales.f__Rhizobiaceae.unclassified	0.00390625	0.0563616	0.0328789	0.000656379
	p__Proteobacteria.c__Alphaproteobacteria.o__Sphingomonadales.f__Sphingomonadaceae.g__Sphingomonas	0.0078125	0.0789062	0.0226226	0.00828445
	p__Proteobacteria.c__Gammaproteobacteria.o__Burkholderiales.f__Comamonadaceae.g__Acidovorax	0.0590582	0.11493	0.016167	0
	p__Proteobacteria.c__Gammaproteobacteria.o__Burkholderiales.f__Comamonadaceae.g__Comamonas	0.280713	0.375048	0.0168055	0.00649245
	p__Proteobacteria.c__Gammaproteobacteria.o__Burkholderiales.f__Sutterellaceae.g__Sutterella	0.029974	0.0957684	0.113368	0.00736333
	p__Proteobacteria.c__Gammaproteobacteria.o__Diplorickettsiales.f__Diplorickettsiaceae.g__Rickettsiella	0.280713	0.375048	0.0325622	0.00441459
	p__Proteobacteria.c__Gammaproteobacteria.o__Enterobacterales.f__Enterobacteriaceae.g__Escherichia-Shigella	0.00390625	0.0563616	29.106	67.1236
	p__Proteobacteria.c__Gammaproteobacteria.o__Enterobacterales.f__Enterobacteriaceae.g__Klebsiella	0.0195312	0.0957684	0.111067	0.379787
	p__Proteobacteria.c__Gammaproteobacteria.o__Enterobacterales.f__Enterobacteriaceae.unclassified	0.00390625	0.0563616	15.0794	0.874769
	p__Proteobacteria.c__Gammaproteobacteria.o__Enterobacterales.f__Erwiniaceae.unclassified	0.00390625	0.0563616	1.66084	0
	p__Proteobacteria.c__Gammaproteobacteria.o__Enterobacterales.f__Pasteurellaceae.unclassified	0.300781	0.375048	0.212329	0.0552249
	p__Proteobacteria.c__Gammaproteobacteria.o__Enterobacterales.f__Yersiniaceae.g__Serratia	0.0360317	0.0957684	0.0129037	0
	p__Proteobacteria.c__Gammaproteobacteria.o__Enterobacterales.unclassified.unclassified	0.352542	0.418903	0.492256	0.00789014
	p__Proteobacteria.c__Gammaproteobacteria.o__Pseudomonadales.f__Moraxellaceae.g__Acinetobacter	0.0591721	0.11493	0.0200947	0.00492769
	p__Proteobacteria.c__Gammaproteobacteria.o__Pseudomonadales.f__Pseudomonadaceae.g__Pseudomonas	0.00390625	0.0563616	0.249777	0.00177619
	p__Proteobacteria.c__Gammaproteobacteria.o__Xanthomonadales.f__Xanthomonadaceae.g__Pseudoxanthomonas	0.294507	0.375048	0.00349948	0.00105004
	p__Proteobacteria.c__Gammaproteobacteria.o__Xanthomonadales.f__Xanthomonadaceae.g__Stenotrophomonas	0.0590582	0.11493	0.0128484	0
	p__Proteobacteria.c__Gammaproteobacteria.o__Xanthomonadales.f__Xanthomonadaceae.unclassified	0.142213	0.220977	0.00298682	0.000626412
	p__Spirochaetota.c__Spirochaetia.o__Spirochaetales.f__Spirochaetaceae.g__Treponema	0.0360317	0.0957684	0.003763	0.000933684
	p__Synergistota.c__Synergistia.o__Synergistales.f__Synergistaceae.g__Thermovirga	0.075927	0.132218	0.00483912	0.00219443
	p__Thermotogota.c__Thermotogae.o__Kosmotogales.f__Kosmotogaceae.g__Mesotoga	1	1	0.00651146	0.00619277
	p__Bacteroidota.c__Bacteroidia.o__Bacteroidales.f__Rikenellaceae.g__Alistipes	0.932647	0.961197	0.00141214	0.0014653
	p__Firmicutes.c__Bacilli.o__Bacillales.f__Bacillaceae.g__Bacillus	0.233953	0.332806	0.00619739	0.0098559
	p__Firmicutes.c__Bacilli.o__Staphylococcales.f__Staphylococcaceae.g__Mammaliicoccus	0.0224943	0.0957684	0	0.0315829
	p__Proteobacteria.c__Alphaproteobacteria.o__Rhodobacterales.f__Rhodobacteraceae.unclassified	0.204894	0.295633	0.00138983	0.00384876
	p__Proteobacteria.c__Gammaproteobacteria.o__Enterobacterales.f__Morganellaceae.g__Proteus	0.672604	0.730462	0.00406829	0.0241834
*P values were adjusted by the Benjamini–Hochberg method to control for the false discovery rate.
