# Supplementary material for: Metagenomic and metabolomic analyses of fecal samples from civet-digested coffee in Vietnam
Source: PeerJ. 2026 May 27;14:e21262. doi: 10.7717/peerj.21262 (PMC13221992; doi:10.7717/peerj.21262)
Supplement: Supplemental Information 5 [file peerj-14-21262-s005.xlsx]

## Sheet: TableS3
Table S3. List of identified metabolites detected in the fecal samples of Asian palm civets consuming coffee cherries and normal diet
Compound name	Retention time (s)	MZ value (m/z)	Formula	A18.T1	A18.T2	A19.T1	A19.T2	B12.T1	B12.T2	B13.T1	B13.T2	B14.T1	B14.T2	B15.T1	B15.T2	B16.T1	B16.T2	B17.T1	B17.T2	B18.T1	B18.T2
Hypotaurine	0.36	110.009	C2H7NO2S	0.0805099	1.97871	0.384525	1.34485	0.700649	1.22999	0.0279587	1.2661	0.0279587	1.42209	0.0279587	2.18396	0.0279587	2.49645	0.0279587	1.31295	0.0279587	0.56306
4-Aminobenzoic acid	0.43	138.055	C7H6NO2	8.4264	0.000647937	8.80564	0.00169242	21.1807	0.0695053	2.99095	0.0180397	4.30897	0.000647937	3.57753	0.000647937	2.13463	0.00193727	9.30252	0.180327	5.50493	0.0707239
N-acylethanolamine 4:0	0.561	132.102	C6H13NO2	0.0826701	0.613161	6.61063	2.11353	0.0392347	2.62399	7.39339	2.05847	4.1142	5.88921	6.15331	2.03065	3.0282	3.9015	3.20081	0.403072	1.19335	0.416984
Indoline	0.567	120.08	C8H9N	0.0201289	0.594408	2.80154	1.26448	0.0723365	1.98836	3.28698	2.02577	1.35076	2.81774	2.23037	1.64615	1.02606	1.77924	0.946141	0.156787	0.139845	0.0908619
Phenylalanine	0.567	166.086	C9H11NO2	0.0682627	1.19617	4.35721	2.1462	0.177652	3.0552	5.00445	3.10335	2.31075	4.19909	3.68902	3.317	1.89606	2.83824	1.66656	0.442038	0.392011	0.272795
Caffeine	0.616	195.089	C8H10N4O2	24.0089	1.15002	24.7191	1.15002	53.5527	1.15002	4.64233	1.15002	9.05318	1.15002	4.26166	1.15002	5.02093	1.15002	25.4657	1.15002	14.4493	1.15002
6-hydroxyangolensic acidmethyl ester	0.942	509.222	C27H34O8	0.0450551	0.0450551	0.391901	0.0450551	0.18718	0.0450551	0.322601	0.0450551	0.380714	0.0450551	0.290078	0.0450551	0.117067	0.0450551	0.194681	0.0450551	0.0450551	0.0450551
Diacylglycerol 39:5	1.122	679.514	C42H72O5	17.5232	14.0045	15.5027	15.3698	15.0459	18.207	18.2274	18.2924	16.6724	25.039	20.3798	13.9264	14.8991	17.123	20.0841	13.2542	16.0751	14.8932
Clovanediol diacetate	1.123	340.258	C19H30O4	39.7789	34.9342	33.974	38.2065	29.6008	39.5375	38.6338	39.0603	40.504	32.9025	36.5308	41.8922	42.0413	37.9004	37.6301	41.4414	41.5401	42.6643
Acylhexosylceramide 40:3;O3|Acylhexosylceramide (O-15:0)12:2;O2/13:1;O	1.416	792.598	C46H83NO10	12.5937	9.72345	10.0167	11.2757	9.69214	12.7041	12.1091	12.6827	11.8776	16.6698	12.8787	9.74493	10.9295	12.2162	13.5988	9.58133	10.7883	11.716
Boldenone undecylenate	1.828	453.345	C30H44O3	57.5888	54.4864	48.0359	58.6448	42.3872	54.5714	53.0523	57.9923	59.5005	63.345	59.3625	57.5169	58.2575	62.7233	60.6917	58.5632	54.9466	59.3358
Cholestane-3,7,12,26-tetrol	2.973	459.343	C27H48O4	0.120816	0.0643236	0.0600606	0.0774595	0.0106038	0.0936606	0.124978	0.111309	0.112499	0.108761	0.072378	0.0805854	0.13868	0.0830509	0.138701	0.0835491	0.113383	0.14079
24-epimakisterone A	4.712	517.304	C28H46O7	0.0207422	0.00682585	4.47e-06	3.08026	4.47e-06	2.30193	4.86e-05	3.56759	5.97e-06	0.0445258	0.000878231	4.47e-06	0.000144027	0.0916022	4.47e-06	1.50737	4.47e-06	2.21087
tauro-beta-muricholic acid	4.714	1031.6	C26H45NO7S	0.00249066	0.000400349	5.07e-06	9.14683	5.07e-06	5.56269	5.07e-06	8.39376	5.07e-06	0.00559441	6.76e-06	5.07e-06	5.07e-06	0.0559444	5.07e-06	4.72094	5.07e-06	4.7028
Taurocholic acid	4.729	516.301	C26H45NO7S	2.3875	1.50845	3.99e-05	15.312	3.99e-05	19.8219	0.000136019	21.5554	0.000362584	3.63568	0.452561	3.99e-05	0.0322402	5.16764	3.99e-05	13.9857	5.32e-05	21.6166
(4R)-4-((3R,5R,6S,7R,9S,10R,12S,13R,17R)-3,6,7,12-tetrahydroxy-10,13-dimethylhexadecahydro-1H-cyclopenta[a]phenanthren-17-yl)pentanoic acid	5.684	389.269	C24H40O6	0.000828477	7.3e-05	0.0140722	2.7e-05	2.7e-05	0.0127579	10.4537	0.0818281	1.22274	29.1643	6.39031	0.1169	0.0633479	11.8206	2.50277	6.97e-05	0.698834	0.00316878
Soyasaponin Bb	6.336	943.535	C48H78O18	0.000937593	11.6496	11.1258	11.7863	2.1203	7.49007	1.76e-05	8.44959	1.76e-05	8.80247	0.0606812	8.43785	5.63e-05	10.5134	1.76e-05	0.0469991	1.76e-05	1.76e-05
3-oxochol-4-ene-24-oic acid	6.432	355.262	C24H36O3	6.92354	8.22986	0.837606	8.76879	0.00128534	21.4105	27.5267	30.5628	19.8811	46.3052	29.2532	0.918375	7.33603	12.7306	12.4854	6.2314	11.5525	7.19547
Cholic acid	6.432	373.274	C24H40O5	12.6049	14.8693	2.74019	15.7993	0.00658303	33.6085	45.4986	48.633	34.1501	79.4801	49.7888	3.0163	13.2455	19.5679	22.6539	11.6777	21.1748	13.185
(4R)-4-((3R,5S,7R,8R,9S,10S,13S,14S,16R)-3,7,16-trihydroxy-10,13-dimethylhexadecahydro-1H-cyclopenta[a]phenanthren-17-yl)pentanoic acid	6.433	817.59	C24H40O5	2.12312	3.71198	0.000681664	4.09854	1.18e-05	20.3906	32.4107	37.2793	20.1023	66.3187	34.7461	0.000686621	2.11646	11.0133	8.7297	1.33559	6.56291	2.49706
Cholic acid	6.434	1225.88	C24H40O5	0.000233043	0.000796188	4.62e-06	0.00178114	4.62e-06	1.52	4.29022	5.71757	2.03751	15.6758	5.30175	4.62e-06	0.000114329	0.152312	0.182485	3.17e-05	0.0408719	0.000972787
Soyasapogenol B base + O-HexA-Pen-dHex	6.546	913.523	C47H76O17	3.73e-05	3.07059	3.39907	3.22594	0.252363	1.30075	3.73e-05	1.4589	9.05e-05	1.56557	6.23e-05	1.83083	3.73e-05	2.83602	3.73e-05	0.000163758	3.73e-05	3.73e-05
Lauryldiethanolamine	6.691	274.274	C16H35NO2	35.446	39.816	33.4378	39.8823	29.7667	38.0806	35.1168	42.1063	37.078	40.7999	34.3598	39.9852	30.5036	37.1627	36.7595	39.8001	40.6544	34.3796
Phytosphingosine or its isomer	6.779	318.299	C18H39NO3	28.75	32.4807	28.3655	32.0244	26.6408	30.7435	30.9632	33.9847	31.4807	35.5757	29.9188	32.4261	25.495	31.7486	27.7042	32.9618	33.348	28.5819
Monoacylglycerol 17:0	6.856	362.325	C20H40O4	6.53906	7.62152	6.66494	7.33482	6.94538	7.37741	7.29113	8.39295	7.81381	8.4608	6.86223	7.15829	5.59847	6.9432	7.47157	7.34787	7.80055	6.60014
(E)-3-(acetyloxymethyl)-5-(2-formyl-4-hydroxy-5,5,8a-trimethyl-1,4,4a,6,7,8-hexahydronaphthalen-1-yl)pent-2-enoic acid	7.638	415.212	C22H32O6	1.67342	3.65196	2.28561	3.45426	1.81311	1.20888	2.24147	3.0405	5.09869	2.13048	2.23653	1.62003	1.83726	1.74094	2.21723	1.50781	2.05771	1.93532
Chenodeoxycholic acid	7.899	357.279	C24H40O4	3.07148	13.5766	0.817975	0.264628	0.000252279	39.8234	15.0137	39.9344	32.8343	58.1552	10.4231	5.87134	8.82333	27.6405	3.01737	1.6523	5.52595	0.635376
(R)-4-((1R,3S,5R,8S,9S,10S,13R,14S,17R)-1,3-dihydroxy-10,13-dimethylhexadecahydro-1H-cyclopenta[a]phenanthren-17-yl)pentanoic acid	7.9	785.598	C24H40O4	1.59e-05	0.0555163	1.59e-05	1.59e-05	1.59e-05	4.11618	0.091062	4.11834	2.9074	7.92481	0.006616	0.000151499	0.0043477	1.65843	1.59e-05	1.59e-05	0.000212863	1.59e-05
3,4-Dimethoxy-α-(3-(methylamino)propyl)-α-(1-methylethyl)benzeneacetonitrile	8.656	291.197	C17H26N2O2	0.969259	0.018499	0.0301867	0.330153	0.00196145	0.299727	0.381129	0.158906	0.319621	0.984016	0.3993	0.060112	0.227215	0.344038	0.348622	0.770396	0.548707	1.20851
1-(3,4-Dimethoxycinnamoyl)piperidine	8.658	276.16	C16H21NO3	2.58647	0.0589243	0.10317	0.924197	0.00829112	0.83695	1.31622	0.475793	1.14702	2.37981	1.21425	0.183286	0.699744	1.05646	0.806036	2.1731	1.42611	2.65298
Linolenic acid	8.975	279.233	C18H30O2	14.9522	0.726203	0.424839	7.25e-05	0.00149049	0.0188862	1.78e-05	0.183567	1.78e-05	1.01709	0.00321679	0.308909	1.78e-05	0.0487566	1.86855	1.17871	4.84247	2.60956
Lysophosphatidylcholine 18:2/0:0	9.06	520.344	C26H50NO7P	8.84e-06	48.9886	2.31043	8.31216	1.88618	18.2717	0.0420527	17.0024	0.000136515	2.51477	0.000134003	0.0104315	0.000285439	0.280678	8.84e-06	0.000116222	0.0266294	2.87e-05
Lysophosphatidylcholine 16:0 isomers	9.333	496.339	C24H50NO7P	0.0039939	7.18931	0.00301283	0.344387	0.00148933	3.109	5.68559	0.784517	0.081901	0.00445114	0.000375351	0.000218651	0.000710062	0.0974145	4.91e-05	0.29184	0.00137324	0.196657
Lysophosphatidylethanolamine 16:0 isomers	9.558	454.294	C21H44NO7P	39.1546	19.9032	0.927682	23.1861	2.38496	15.8041	32.0489	19.0025	6.00933	18.2215	1.58261	7.49617	3.88709	24.6641	0.119186	46.7094	7.73943	33.1904
Lysophosphatidylcholine 16:0 isomers	9.615	496.344	C24H50NO7P	6.28784	100	6.64104	24.7404	6.44221	56.5442	94.4024	32.6393	12.8177	7.55637	2.21179	3.32239	3.79861	19.223	0.244687	29.6156	5.78779	19.055
Serine cholic acid isomers	9.691	496.319	C27H45NO7	0.314657	0.000935192	0.291191	0.466117	0.280725	0.00301215	0.000193107	0.477483	0.267193	0.336812	0.284423	0.328751	0.209721	0.29431	0.037674	0.405227	0.34643	0.283812
Linoleic acid	9.803	281.246	C18H32O2	1.74085	12.2075	8.22601	0.00805895	2.92979	0.752237	0.000522431	3.42366	0.000522431	20.628	1.91991	10.9648	0.000522431	7.17464	0.287198	0.00886345	1.93155	0.00181029
Lysophosphatidylcholine 18:1	9.941	522.358	C26H52NO7P	7.98e-05	19.2335	0.0115792	1.67318	0.0126333	5.3824	3.10434	2.20706	0.00758023	0.130349	4.54e-06	0.00107109	5.68e-05	0.128337	4.54e-06	0.00642006	0.00111272	0.00075691
Petroselinic acid	10.716	283.263	C18H34O2	0.0693501	47.0814	18.0067	0.0410421	4.9304	6.66458	0.0728655	11.6592	0.000536928	26.9225	6.65542	23.8962	0.024904	9.87925	0.0243925	0.0392222	0.0244079	0.00055824
(2E,4E)-1-[(2R,6S,14S,22S,25R)-25-(3,3-dimethyloxiran-2-yl)-15-methyl-1,3,13,15-tetraazaheptacyclo[18.4.1.0?,?.0?,??.0?,??.0??,??.0??,??]pentacosa-7,9,11,16(21),17,19-hexaen-3-yl]hexa-2,4-dien-1-one	11	526.315	C32H36N4O2	5.49e-05	0.000279338	0.000340762	7.64e-05	1.73e-05	7.53e-05	0.792991	0.000570603	0.0355149	6.42e-05	0.0352465	1.73e-05	1.73e-05	0.000116031	0.000430465	0.000169373	7.56e-05	0.00114454
Lysophosphatidylcholine 18:0	11.115	524.371	C26H54NO7P	1.07139	31.8467	0.560509	1.02363	0.398261	21.9167	15.2852	4.91475	1.86164	0.256788	1.20314	0.324029	0.126436	7.01262	0.0422915	1.69477	0.0469863	1.00974
Laurocapram	12.474	282.28	C18H35NO	10.6671	2.7572	7.60625	6.2954	9.26711	5.33384	4.51353	6.35335	3.28523	2.47136	6.66357	10.285	8.62324	2.80784	7.98737	8.39057	5.94632	6.00037
2-Palmitoylglycerol	12.735	331.284	C19H38O4	0.490392	1.44995	0.0983256	2.70868	0.0897662	2.53034	0.979446	1.06841	0.136815	1.06028	0.0222231	1.10921	0.206564	1.23182	0.512255	0.821588	1.63774	0.417021
2,3-dihydroxypropyl hexadecanoate	12.738	313.273	C19H38O4	0.528531	2.48145	0.127968	3.65963	0.147415	3.89427	1.4481	2.07533	0.218104	1.99832	0.0359117	1.57319	0.275173	1.79469	0.609619	1.04571	2.05455	0.579283
Phosphatidylinositol 18:0	12.764	637.304	C27H51O13P	0.675821	0.862416	0.519925	0.807895	0.810831	0.679485	1.04821	0.753605	1.36822	0.595397	0.0302432	0.735214	0.0858591	0.569772	1.22987	0.659742	1.68636	1.82723
13-Docosenamide	15.875	338.34	C22H43NO	0.470853	1.90872	14.4479	3.77361	9.04692	1.1381	1.39181	0.883042	2.22811	0.395564	1.68162	10.8969	0.152766	0.0781518	2.96121	0.102436	1.51551	0.380289
T1: Fecal samples of Asian palm civets consuming coffee cherries; T2: Fecal samples of Asian palm civets consuming normal diet
