# Supplementary material for: Metagenomic and metabolomic analyses of fecal samples from civet-digested coffee in Vietnam
Source: PeerJ. 2026 May 27;14:e21262. doi: 10.7717/peerj.21262 (PMC13221992; doi:10.7717/peerj.21262)
Supplement: Supplemental Information 6 [file peerj-14-21262-s006.xlsx]

## Sheet: TableS4
Table S4. Significantly different metabolites between Asian palm civets consuming coffee cherries and normal diet
Compound name	Wilcoxon signed-rank test		Means
	Nominal pvalue	Adjusted p value*	Coffee-cherry diet	Normal diet
Hypotaurine	0.00390625	0.0598958	0.14816	1.53313
Indoline	1	1	1.31935	1.37376
NAE 4:0	0.300781	0.494141	3.53509	2.22784
4-Aminobenzoic acid	0.00390625	0.0598958	7.35914	0.038241
Phenylalanine	1	1	2.17355	2.28556
Caffeine	0.00390625	0.0598958	18.3527	1.15002
Lauryldiethanolamine	0.0390625	0.14974	34.7914	39.1125
1-(3,4-Dimethoxycinnamoyl)piperidine	0.652344	0.789679	1.03415	1.1935
Linolenic acid	0.570312	0.749554	2.45475	0.676862
Linoleic acid	0.25	0.442308	1.89299	6.12995
Laurocapram	0.359375	0.570043	7.1733	5.63277
Petroselinic acid	0.128906	0.296484	3.31211	14.0204
D617	0.496094	0.691525	0.358445	0.463817
2,3-dihydroxypropyl hexadecanoate	0.0195312	0.0998264	0.605041	2.12243
Phytosphingosine or its isomer	0.0742188	0.205449	29.1851	32.2808
2-Palmitoylglycerol	0.0742188	0.205449	0.463725	1.37748
13-Docosenamide	0.25	0.442308	3.7663	2.17298
Clovanediol diacetate	0.652344	0.789679	37.8038	38.7266
3-oxochol-4-ene-24-oic acid	0.570312	0.749554	12.8664	15.817
Chenodeoxycholic acid	0.164062	0.34304	8.83638	20.8393
MG 17:0	0.128906	0.296484	6.99857	7.47078
Cholic acid	0.652344	0.789679	22.4293	26.6486
(4R)-4-((3R,5R,6S,7R,9S,10R,12S,13R,17R)-3,6,7,12-tetrahydroxy-10,13-dimethylhexadecahydro-1H-cyclopenta[a]phenanthren-17-yl)pentanoic acid	0.734375	0.844531	2.37184	4.57774
(E)-3-(acetyloxymethyl)-5-(2-formyl-4-hydroxy-5,5,8a-trimethyl-1,4,4a,6,7,8-hexahydronaphthalen-1-yl)pent-2-enoic acid	0.910156	0.973656	2.38456	2.25446
Boldenone undecylenate	0.0546875	0.19351	54.8692	58.5755
LPE 16:0 isomers	0.0976562	0.249566	10.4282	23.1308
Cholestane-3,7,12,26-tetrol	0.820312	0.898438	0.0991222	0.093721
Serine cholic acid isomers	0.425781	0.631804	0.225801	0.288495
LPC 16:0 isomers	0.203125	0.40625	0.642055	1.33531
LPC 16:0 isomers	0.164062	0.34304	15.4038	32.5218
6-hydroxyangolensic acidmethyl ester	0.0224943	0.103474	0.21937	0.0450551
Taurocholic acid	0.0195312	0.0998264	0.319219	11.4004
24-epimakisterone A	0.0195312	0.0998264	0.00242632	1.42344
LPC 18:2/0:0	0.0195312	0.0998264	0.473985	10.5979
LPC 18:1	0.0742188	0.205449	0.348599	3.19589
LPC 18:0	0.300781	0.494141	2.28843	7.77775
(2E,4E)-1-[(2R,6S,14S,22S,25R)-25-(3,3-dimethyloxiran-2-yl)-15-methyl-1,3,13,15-tetraazaheptacyclo[18.4.1.0?,?.0?,??.0?,??.0??,??.0??,??]pentacosa-7,9,11,16(21),17,19-hexaen-3-yl]hexa-2,4-dien-1-one	0.25	0.442308	0.0960765	0.000279232
PI 18:0	1	1	0.828371	0.832306
DG 39:5	0.734375	0.844531	17.1566	16.6788
(R)-4-((1R,3S,5R,8S,9S,10S,13R,14S,17R)-1,3-dihydroxy-10,13-dimethylhexadecahydro-1H-cyclopenta[a]phenanthren-17-yl)pentanoic acid	0.075927	0.205449	0.334411	1.98594
AHexCer 40:3;O3|AHexCer (O-15:0)12:2;O2/13:1;O	0.820312	0.898438	11.6094	11.8127
(4R)-4-((3R,5S,7R,8R,9S,10S,13S,14S,16R)-3,7,16-trihydroxy-10,13-dimethylhexadecahydro-1H-cyclopenta[a]phenanthren-17-yl)pentanoic acid	0.425781	0.631804	11.8658	16.294
Soyasapogenol B base + O-HexA-Pen-dHex	0.029974	0.125346	0.405752	1.69876
Soyasaponin Bb	0.0142662	0.0998264	1.47865	7.46403
tauro-beta-muricholic acid	0.0195312	0.0998264	0.000281434	3.621
Cholic acid	0.496094	0.691525	1.31702	2.56326
*P values were adjusted by the Benjamini–Hochberg method to control for the false discovery rate.
