# Supplementary material for: Metagenomic and metabolomic analyses of fecal samples from civet-digested coffee in Vietnam
Source: PeerJ. 2026 May 27;14:e21262. doi: 10.7717/peerj.21262 (PMC13221992; doi:10.7717/peerj.21262)
Supplement: Supplemental Information 7 [file peerj-14-21262-s007.xlsx]

## Sheet: TableS5
Table S5. Spearman's correlation analysis of metabolites and bacterial genera
Compound name	Genus	P value	Adjusted p value	Estimate
Hypotaurine	p__Actinobacteriota.c__Actinobacteria.o__Actinomycetales.f__Actinomycetaceae.g__Actinomyces	0.006	0.022	-0.61738
Hypotaurine	p__Actinobacteriota.c__Actinobacteria.o__Corynebacteriales.f__Corynebacteriaceae.g__Corynebacterium	0.006	0.020	-0.624383
Hypotaurine	p__Actinobacteriota.c__Actinobacteria.o__Euzebyales.f__Euzebyaceae.unclassified	0.005	0.020	-0.632472
Hypotaurine	p__Actinobacteriota.c__Actinobacteria.o__Micrococcales.f__Microbacteriaceae.unclassified	0.012	0.033	-0.58001
Hypotaurine	p__Actinobacteriota.c__Actinobacteria.o__Micrococcales.f__Micrococcaceae.g__Kocuria	0.001	0.008	-0.703706
Hypotaurine	p__Actinobacteriota.c__Actinobacteria.o__Micrococcales.unclassified.unclassified	< 0.001	0.002	-0.810616
Hypotaurine	p__Actinobacteriota.c__Actinobacteria.o__Propionibacteriales.f__Propionibacteriaceae.unclassified	0.006	0.020	-0.624139
Hypotaurine	p__Actinobacteriota.c__Actinobacteria.unclassified.unclassified.unclassified	< 0.001	0.002	-0.811318
Hypotaurine	p__Actinobacteriota.c__Coriobacteriia.o__Coriobacteriales.f__Coriobacteriaceae.g__Collinsella	0.008	0.026	-0.603847
Hypotaurine	p__Campylobacterota.c__Campylobacteria.o__Campylobacterales.f__Helicobacteraceae.g__Helicobacter	0.002	0.011	-0.678348
Hypotaurine	p__Desulfobacterota.c__Desulfovibrionia.o__Desulfovibrionales.f__Desulfovibrionaceae.g__Desulfovibrio	0.011	0.032	-0.582337
Hypotaurine	p__Firmicutes.c__Bacilli.o__Erysipelotrichales.f__Erysipelatoclostridiaceae.g__Erysipelatoclostridium	0.017	0.046	-0.553533
Hypotaurine	p__Firmicutes.c__Bacilli.o__Erysipelotrichales.f__Erysipelotrichaceae.g__[Anaerorhabdus]_furcosa_group	< 0.001	0.007	-0.718361
Hypotaurine	p__Firmicutes.c__Bacilli.o__Lactobacillales.f__Aerococcaceae.g__Abiotrophia	< 0.001	0.002	-0.792785
Hypotaurine	p__Firmicutes.c__Bacilli.o__Lactobacillales.f__Aerococcaceae.g__Aerococcus	0.007	0.023	-0.612025
Hypotaurine	p__Firmicutes.c__Bacilli.o__Lactobacillales.f__Enterococcaceae.g__Enterococcus	< 0.001	0.002	0.775749
Hypotaurine	p__Firmicutes.c__Bacilli.o__Lactobacillales.f__Streptococcaceae.g__Lactococcus	0.013	0.034	-0.57525
Hypotaurine	p__Firmicutes.c__Bacilli.o__Lactobacillales.f__Streptococcaceae.g__Streptococcus	0.009	0.030	-0.5939
Hypotaurine	p__Firmicutes.c__Bacilli.o__Staphylococcales.f__Gemellaceae.g__Gemella	< 0.001	0.002	-0.781922
Hypotaurine	p__Firmicutes.c__Bacilli.o__Staphylococcales.f__Staphylococcaceae.g__Staphylococcus	0.002	0.011	-0.673787
Hypotaurine	p__Firmicutes.c__Bacilli.o__Staphylococcales.f__Staphylococcaceae.unclassified	< 0.001	0.002	-0.784707
Hypotaurine	p__Firmicutes.c__Clostridia.o__Clostridiales.f__Clostridiaceae.g__Clostridium_sensu_stricto_1	0.002	0.011	-0.67729
Hypotaurine	p__Firmicutes.c__Clostridia.o__Clostridiales.f__Clostridiaceae.unclassified	0.005	0.020	-0.625617
Hypotaurine	p__Firmicutes.c__Clostridia.o__Eubacteriales.f__Eubacteriaceae.g__Acetobacterium	0.019	0.048	-0.545785
Hypotaurine	p__Firmicutes.c__Clostridia.o__Lachnospirales.f__Lachnospiraceae.g__[Ruminococcus]_gnavus_group	0.003	0.016	-0.651932
Hypotaurine	p__Firmicutes.c__Clostridia.o__Lachnospirales.f__Lachnospiraceae.g__Blautia	0.004	0.017	-0.647923
Hypotaurine	p__Firmicutes.c__Clostridia.o__Peptostreptococcales-Tissierellales.f__Peptostreptococcaceae.g__Terrisporobacter	0.018	0.047	-0.548984
Hypotaurine	p__Firmicutes.c__Clostridia.o__Peptostreptococcales-Tissierellales.f__Peptostreptococcaceae.unclassified	< 0.001	0.006	-0.73047
Hypotaurine	p__Fusobacteriota.c__Fusobacteriia.o__Fusobacteriales.f__Fusobacteriaceae.g__Fusobacterium	0.010	0.030	-0.591006
Hypotaurine	p__Proteobacteria.c__Alphaproteobacteria.o__Rhizobiales.f__Beijerinckiaceae.g__Methylobacterium-Methylorubrum	0.001	0.008	-0.699426
Hypotaurine	p__Proteobacteria.c__Alphaproteobacteria.o__Rhizobiales.f__Rhizobiaceae.unclassified	< 0.001	0.002	-0.767733
Hypotaurine	p__Proteobacteria.c__Gammaproteobacteria.o__Burkholderiales.f__Comamonadaceae.g__Acidovorax	< 0.001	0.007	-0.718361
Hypotaurine	p__Proteobacteria.c__Gammaproteobacteria.o__Burkholderiales.f__Sutterellaceae.g__Sutterella	0.002	0.011	-0.671543
Hypotaurine	p__Proteobacteria.c__Gammaproteobacteria.o__Enterobacterales.f__Enterobacteriaceae.g__Escherichia-Shigella	0.005	0.020	0.63069
Hypotaurine	p__Proteobacteria.c__Gammaproteobacteria.o__Enterobacterales.f__Enterobacteriaceae.unclassified	< 0.001	< 0.001	-0.864045
Hypotaurine	p__Proteobacteria.c__Gammaproteobacteria.o__Enterobacterales.f__Erwiniaceae.unclassified	< 0.001	0.002	-0.796194
Hypotaurine	p__Proteobacteria.c__Gammaproteobacteria.o__Enterobacterales.f__Yersiniaceae.g__Serratia	0.005	0.020	-0.626017
Hypotaurine	p__Proteobacteria.c__Gammaproteobacteria.o__Pseudomonadales.f__Pseudomonadaceae.g__Pseudomonas	< 0.001	0.008	-0.708779
Hypotaurine	p__Firmicutes.c__Bacilli.o__Staphylococcales.f__Staphylococcaceae.g__Mammaliicoccus	0.001	0.008	0.699426
Hypotaurine	p__Proteobacteria.c__Alphaproteobacteria.o__Rhodobacterales.f__Rhodobacteraceae.unclassified	0.011	0.032	0.585844
4-Aminobenzoic acid	p__Actinobacteriota.c__Actinobacteria.o__Bifidobacteriales.f__Bifidobacteriaceae.g__Bifidobacterium	0.011	0.042	0.582214
4-Aminobenzoic acid	p__Actinobacteriota.c__Actinobacteria.o__Micrococcales.f__Intrasporangiaceae.unclassified	0.012	0.042	0.580159
4-Aminobenzoic acid	p__Actinobacteriota.c__Actinobacteria.o__Micrococcales.f__Microbacteriaceae.g__Microbacterium	0.002	0.012	0.671309
4-Aminobenzoic acid	p__Actinobacteriota.c__Actinobacteria.o__Micrococcales.f__Microbacteriaceae.unclassified	0.012	0.042	0.577161
4-Aminobenzoic acid	p__Actinobacteriota.c__Actinobacteria.o__Micrococcales.f__Micrococcaceae.g__Kocuria	0.004	0.019	0.637217
4-Aminobenzoic acid	p__Actinobacteriota.c__Actinobacteria.o__Propionibacteriales.f__Nocardioidaceae.g__Nocardioides	< 0.001	0.006	0.720579
4-Aminobenzoic acid	p__Bacteroidota.c__Bacteroidia.o__Bacteroidales.f__Prevotellaceae.g__Prevotella_9	0.001	0.008	0.705419
4-Aminobenzoic acid	p__Bacteroidota.c__Bacteroidia.o__Sphingobacteriales.f__Sphingobacteriaceae.g__Sphingobacterium	< 0.001	0.003	0.763871
4-Aminobenzoic acid	p__Campylobacterota.c__Campylobacteria.o__Campylobacterales.f__Helicobacteraceae.g__Helicobacter	< 0.001	0.003	0.777551
4-Aminobenzoic acid	p__Deinococcota.c__Deinococci.o__Deinococcales.f__Deinococcaceae.g__Deinococcus	0.004	0.017	0.64421
4-Aminobenzoic acid	p__Deinococcota.c__Deinococci.o__Deinococcales.f__Trueperaceae.g__Truepera	0.004	0.017	0.647834
4-Aminobenzoic acid	p__Desulfobacterota.c__Desulfovibrionia.o__Desulfovibrionales.f__Desulfovibrionaceae.g__Desulfovibrio	0.003	0.013	0.664945
4-Aminobenzoic acid	p__Firmicutes.c__Bacilli.o__Lactobacillales.f__Enterococcaceae.g__Enterococcus	< 0.001	0.003	-0.782835
4-Aminobenzoic acid	p__Firmicutes.c__Bacilli.o__Lactobacillales.f__Lactobacillaceae.g__Ligilactobacillus	< 0.001	0.005	0.735265
4-Aminobenzoic acid	p__Firmicutes.c__Bacilli.o__Staphylococcales.f__Staphylococcaceae.unclassified	0.014	0.046	0.568782
4-Aminobenzoic acid	p__Firmicutes.c__Clostridia.o__Eubacteriales.f__Eubacteriaceae.g__Acetobacterium	0.014	0.047	0.565712
4-Aminobenzoic acid	p__Firmicutes.c__Clostridia.o__Oscillospirales.f__Oscillospiraceae.g__UCG-005	< 0.001	0.005	0.733576
4-Aminobenzoic acid	p__Halobacterota.c__Methanosarcinia.o__Methanosarciniales.f__Methanosaetaceae.g__Methanosaeta	0.012	0.042	0.578078
4-Aminobenzoic acid	p__Proteobacteria.c__Alphaproteobacteria.o__Acetobacterales.f__Acetobacteraceae.g__Gluconobacter	< 0.001	0.003	0.768618
4-Aminobenzoic acid	p__Proteobacteria.c__Alphaproteobacteria.o__Rhizobiales.f__Beijerinckiaceae.g__Methylobacterium-Methylorubrum	< 0.001	0.005	0.730444
4-Aminobenzoic acid	p__Proteobacteria.c__Alphaproteobacteria.o__Rhizobiales.f__Pleomorphomonadaceae.unclassified	0.004	0.017	0.644494
4-Aminobenzoic acid	p__Proteobacteria.c__Alphaproteobacteria.o__Rhizobiales.f__Rhizobiaceae.unclassified	< 0.001	0.002	0.802913
4-Aminobenzoic acid	p__Proteobacteria.c__Alphaproteobacteria.o__Sphingomonadales.f__Sphingomonadaceae.g__Sphingomonas	< 0.001	0.005	0.726425
4-Aminobenzoic acid	p__Proteobacteria.c__Gammaproteobacteria.o__Enterobacterales.f__Enterobacteriaceae.g__Escherichia-Shigella	0.002	0.010	-0.685627
4-Aminobenzoic acid	p__Proteobacteria.c__Gammaproteobacteria.o__Enterobacterales.f__Enterobacteriaceae.unclassified	< 0.001	0.005	0.731129
4-Aminobenzoic acid	p__Proteobacteria.c__Gammaproteobacteria.o__Enterobacterales.f__Erwiniaceae.unclassified	< 0.001	< 0.001	0.854008
4-Aminobenzoic acid	p__Proteobacteria.c__Gammaproteobacteria.o__Enterobacterales.f__Yersiniaceae.g__Serratia	0.005	0.019	0.635588
4-Aminobenzoic acid	p__Proteobacteria.c__Gammaproteobacteria.o__Pseudomonadales.f__Pseudomonadaceae.g__Pseudomonas	< 0.001	< 0.001	0.856354
4-Aminobenzoic acid	p__Proteobacteria.c__Gammaproteobacteria.o__Xanthomonadales.f__Xanthomonadaceae.g__Stenotrophomonas	0.001	0.010	0.692332
4-Aminobenzoic acid	p__Firmicutes.c__Bacilli.o__Staphylococcales.f__Staphylococcaceae.g__Mammaliicoccus	0.002	0.012	-0.671632
4-Aminobenzoic acid	p__Proteobacteria.c__Alphaproteobacteria.o__Rhodobacterales.f__Rhodobacteraceae.unclassified	0.002	0.010	-0.685747
Caffeine	p__Actinobacteriota.c__Actinobacteria.o__Micrococcales.f__Microbacteriaceae.g__Microbacterium	0.002	0.009	0.676306
Caffeine	p__Actinobacteriota.c__Actinobacteria.o__Micrococcales.f__Microbacteriaceae.unclassified	0.007	0.024	0.615329
Caffeine	p__Actinobacteriota.c__Actinobacteria.o__Micrococcales.f__Micrococcaceae.g__Kocuria	< 0.001	0.005	0.721469
Caffeine	p__Actinobacteriota.c__Actinobacteria.o__Micrococcales.unclassified.unclassified	0.009	0.029	0.598169
Caffeine	p__Actinobacteriota.c__Actinobacteria.o__Propionibacteriales.f__Nocardioidaceae.g__Nocardioides	< 0.001	0.002	0.768231
Caffeine	p__Bacteroidota.c__Bacteroidia.o__Bacteroidales.f__Prevotellaceae.g__Prevotella_9	0.001	0.007	0.696256
Caffeine	p__Bacteroidota.c__Bacteroidia.o__Sphingobacteriales.f__Sphingobacteriaceae.g__Sphingobacterium	< 0.001	0.002	0.768952
Caffeine	p__Campylobacterota.c__Campylobacteria.o__Campylobacterales.f__Helicobacteraceae.g__Helicobacter	< 0.001	0.002	0.781315
Caffeine	p__Chloroflexi.c__Chloroflexia.o__Thermomicrobiales.f__JG30-KF-CM45.g__JG30-KF-CM45	0.005	0.020	0.62811
Caffeine	p__Deinococcota.c__Deinococci.o__Deinococcales.f__Deinococcaceae.g__Deinococcus	0.004	0.015	0.647415
Caffeine	p__Deinococcota.c__Deinococci.o__Deinococcales.f__Trueperaceae.g__Truepera	0.002	0.008	0.690675
Caffeine	p__Desulfobacterota.c__Desulfovibrionia.o__Desulfovibrionales.f__Desulfovibrionaceae.g__Desulfovibrio	< 0.001	0.003	0.746402
Caffeine	p__Firmicutes.c__Bacilli.o__Lactobacillales.f__Enterococcaceae.g__Enterococcus	< 0.001	0.002	-0.775068
Caffeine	p__Firmicutes.c__Bacilli.o__Lactobacillales.f__Lactobacillaceae.g__Ligilactobacillus	0.001	0.007	0.702302
Caffeine	p__Firmicutes.c__Bacilli.o__Lactobacillales.f__Streptococcaceae.g__Lactococcus	0.008	0.027	0.605667
Caffeine	p__Firmicutes.c__Bacilli.o__Lactobacillales.f__Streptococcaceae.g__Streptococcus	0.005	0.020	0.629536
Caffeine	p__Firmicutes.c__Clostridia.o__Eubacteriales.f__Eubacteriaceae.g__Acetobacterium	0.002	0.009	0.68263
Caffeine	p__Firmicutes.c__Clostridia.o__Oscillospirales.f__Oscillospiraceae.g__UCG-005	< 0.001	0.001	0.788705
Caffeine	p__Proteobacteria.c__Alphaproteobacteria.o__Acetobacterales.f__Acetobacteraceae.g__Gluconobacter	< 0.001	< 0.001	0.85359
Caffeine	p__Proteobacteria.c__Alphaproteobacteria.o__Rhizobiales.f__Beijerinckiaceae.g__Methylobacterium-Methylorubrum	< 0.001	0.002	0.773732
Caffeine	p__Proteobacteria.c__Alphaproteobacteria.o__Rhizobiales.f__Pleomorphomonadaceae.unclassified	0.002	0.009	0.678248
Caffeine	p__Proteobacteria.c__Alphaproteobacteria.o__Rhizobiales.f__Rhizobiaceae.unclassified	< 0.001	< 0.001	0.861777
Caffeine	p__Proteobacteria.c__Alphaproteobacteria.o__Sphingomonadales.f__Sphingomonadaceae.g__Sphingomonas	0.002	0.009	0.675031
Caffeine	p__Proteobacteria.c__Gammaproteobacteria.o__Enterobacterales.f__Enterobacteriaceae.g__Escherichia-Shigella	< 0.001	< 0.001	-0.823578
Caffeine	p__Proteobacteria.c__Gammaproteobacteria.o__Enterobacterales.f__Enterobacteriaceae.unclassified	< 0.001	0.001	0.788298
Caffeine	p__Proteobacteria.c__Gammaproteobacteria.o__Enterobacterales.f__Erwiniaceae.unclassified	< 0.001	< 0.001	0.896349
Caffeine	p__Proteobacteria.c__Gammaproteobacteria.o__Enterobacterales.f__Yersiniaceae.g__Serratia	0.002	0.010	0.667113
Caffeine	p__Proteobacteria.c__Gammaproteobacteria.o__Pseudomonadales.f__Pseudomonadaceae.g__Pseudomonas	< 0.001	< 0.001	0.917476
Caffeine	p__Proteobacteria.c__Gammaproteobacteria.o__Xanthomonadales.f__Xanthomonadaceae.g__Stenotrophomonas	< 0.001	0.003	0.738115
Caffeine	p__Firmicutes.c__Bacilli.o__Staphylococcales.f__Staphylococcaceae.g__Mammaliicoccus	< 0.001	0.006	-0.711031
Lauryldiethanolamine	p__Proteobacteria.c__Alphaproteobacteria.o__Rhizobiales.f__Pleomorphomonadaceae.unclassified	< 0.001	< 0.001	-0.890053
2,3-dihydroxypropyl hexadecanoate	p__Firmicutes.c__Bacilli.o__Staphylococcales.f__Staphylococcaceae.g__Mammaliicoccus	< 0.001	0.028	0.757106
Phytosphingosine or its isomer	p__Firmicutes.c__Clostridia.o__Oscillospirales.f__Oscillospiraceae.g__UCG-005	< 0.001	0.036	-0.721735
Phytosphingosine or its isomer	p__Proteobacteria.c__Alphaproteobacteria.o__Rhizobiales.f__Pleomorphomonadaceae.unclassified	< 0.001	< 0.001	-0.923249
LPE 16:0 isomers	p__Proteobacteria.c__Alphaproteobacteria.o__Rhizobiales.f__Beijerinckiaceae.g__Methylobacterium-Methylorubrum	< 0.001	0.024	-0.761802
6-hydroxyangolensic acidmethyl ester	p__Actinobacteriota.c__Actinobacteria.o__Micrococcales.f__Brevibacteriaceae.g__Brevibacterium	< 0.001	0.011	0.734009
6-hydroxyangolensic acidmethyl ester	p__Actinobacteriota.c__Actinobacteria.o__Micrococcales.f__Dermabacteraceae.g__Brachybacterium	0.001	0.017	0.702048
6-hydroxyangolensic acidmethyl ester	p__Actinobacteriota.c__Actinobacteria.o__Micrococcales.f__Intrasporangiaceae.unclassified	0.012	0.050	0.576031
6-hydroxyangolensic acidmethyl ester	p__Actinobacteriota.c__Actinobacteria.o__Micrococcales.f__Microbacteriaceae.g__Microbacterium	< 0.001	< 0.001	0.904593
6-hydroxyangolensic acidmethyl ester	p__Actinobacteriota.c__Actinobacteria.o__Micrococcales.f__Micrococcaceae.g__Kocuria	< 0.001	< 0.001	0.838918
6-hydroxyangolensic acidmethyl ester	p__Actinobacteriota.c__Actinobacteria.o__Micrococcales.unclassified.unclassified	0.002	0.024	0.674232
6-hydroxyangolensic acidmethyl ester	p__Actinobacteriota.c__Actinobacteria.o__Propionibacteriales.f__Nocardioidaceae.g__Nocardioides	< 0.001	0.012	0.721437
6-hydroxyangolensic acidmethyl ester	p__Actinobacteriota.c__Actinobacteria.o__Propionibacteriales.f__Propionibacteriaceae.g__Propioniciclava	0.004	0.026	0.649379
6-hydroxyangolensic acidmethyl ester	p__Actinobacteriota.c__Actinobacteria.unclassified.unclassified.unclassified	0.005	0.029	0.631956
6-hydroxyangolensic acidmethyl ester	p__Bacteroidota.c__Bacteroidia.o__Sphingobacteriales.f__Sphingobacteriaceae.g__Sphingobacterium	0.007	0.038	0.610682
6-hydroxyangolensic acidmethyl ester	p__Chloroflexi.c__Chloroflexia.o__Thermomicrobiales.f__JG30-KF-CM45.g__JG30-KF-CM45	0.002	0.024	0.678401
6-hydroxyangolensic acidmethyl ester	p__Deinococcota.c__Deinococci.o__Deinococcales.f__Trueperaceae.g__Truepera	< 0.001	< 0.001	0.82744
6-hydroxyangolensic acidmethyl ester	p__Firmicutes.c__Bacilli.o__Lactobacillales.f__Aerococcaceae.g__Abiotrophia	0.007	0.038	0.613392
6-hydroxyangolensic acidmethyl ester	p__Firmicutes.c__Bacilli.o__Lactobacillales.f__Enterococcaceae.g__Enterococcus	0.004	0.029	-0.637378
6-hydroxyangolensic acidmethyl ester	p__Firmicutes.c__Bacilli.o__Lactobacillales.f__Lactobacillaceae.g__Ligilactobacillus	0.012	0.050	0.578688
6-hydroxyangolensic acidmethyl ester	p__Firmicutes.c__Bacilli.o__Staphylococcales.f__Staphylococcaceae.g__Staphylococcus	0.003	0.025	0.658506
6-hydroxyangolensic acidmethyl ester	p__Firmicutes.c__Bacilli.o__Staphylococcales.f__Staphylococcaceae.unclassified	0.003	0.024	0.666226
6-hydroxyangolensic acidmethyl ester	p__Firmicutes.c__Clostridia.o__Clostridiales.f__Clostridiaceae.unclassified	0.012	0.050	0.580009
6-hydroxyangolensic acidmethyl ester	p__Firmicutes.c__Clostridia.o__Eubacteriales.f__Eubacteriaceae.g__Acetobacterium	0.003	0.024	0.66389
6-hydroxyangolensic acidmethyl ester	p__Proteobacteria.c__Alphaproteobacteria.o__Rhizobiales.f__Beijerinckiaceae.g__Methylobacterium-Methylorubrum	0.008	0.038	0.604806
6-hydroxyangolensic acidmethyl ester	p__Proteobacteria.c__Alphaproteobacteria.o__Rhizobiales.f__Pleomorphomonadaceae.unclassified	0.008	0.038	0.605295
6-hydroxyangolensic acidmethyl ester	p__Proteobacteria.c__Alphaproteobacteria.o__Rhizobiales.f__Rhizobiaceae.unclassified	0.005	0.029	0.63255
6-hydroxyangolensic acidmethyl ester	p__Proteobacteria.c__Gammaproteobacteria.o__Enterobacterales.f__Enterobacteriaceae.g__Escherichia-Shigella	< 0.001	0.005	-0.768844
6-hydroxyangolensic acidmethyl ester	p__Proteobacteria.c__Gammaproteobacteria.o__Enterobacterales.f__Erwiniaceae.unclassified	0.003	0.025	0.653346
6-hydroxyangolensic acidmethyl ester	p__Firmicutes.c__Bacilli.o__Staphylococcales.f__Staphylococcaceae.g__Mammaliicoccus	0.010	0.047	-0.588785
Taurocholic acid	p__Actinobacteriota.c__Actinobacteria.o__Micrococcales.f__Brevibacteriaceae.g__Brevibacterium	0.007	0.039	-0.609244
Taurocholic acid	p__Actinobacteriota.c__Actinobacteria.o__Micrococcales.f__Microbacteriaceae.g__Microbacterium	0.005	0.031	-0.628306
Taurocholic acid	p__Actinobacteriota.c__Actinobacteria.o__Micrococcales.f__Micrococcaceae.g__Kocuria	0.005	0.031	-0.631387
Taurocholic acid	p__Actinobacteriota.c__Actinobacteria.o__Propionibacteriales.f__Nocardioidaceae.g__Nocardioides	< 0.001	0.019	-0.711092
Taurocholic acid	p__Actinobacteriota.c__Actinobacteria.o__Propionibacteriales.f__Propionibacteriaceae.g__Propioniciclava	< 0.001	0.003	-0.78015
Taurocholic acid	p__Actinobacteriota.c__Actinobacteria.o__Propionibacteriales.f__Propionibacteriaceae.g__Tessaracoccus	0.006	0.034	-0.620634
Taurocholic acid	p__Bacteroidota.c__Bacteroidia.o__Sphingobacteriales.f__Sphingobacteriaceae.g__Sphingobacterium	< 0.001	0.003	-0.796181
Taurocholic acid	p__Deinococcota.c__Deinococci.o__Deinococcales.f__Trueperaceae.g__Truepera	0.003	0.031	-0.652483
Taurocholic acid	p__Firmicutes.c__Bacilli.o__Lactobacillales.f__Aerococcaceae.g__Aerococcus	0.004	0.031	-0.639459
Taurocholic acid	p__Firmicutes.c__Bacilli.o__Lactobacillales.f__Enterococcaceae.g__Enterococcus	0.004	0.031	0.639013
Taurocholic acid	p__Firmicutes.c__Bacilli.o__Lactobacillales.f__Streptococcaceae.g__Lactococcus	< 0.001	0.003	-0.814105
Taurocholic acid	p__Firmicutes.c__Clostridia.o__Oscillospirales.f__Oscillospiraceae.g__UCG-005	0.005	0.031	-0.633115
Taurocholic acid	p__Patescibacteria.c__Saccharimonadia.o__Saccharimonadales.f__Saccharimonadales.g__Saccharimonadales	0.010	0.048	-0.592668
Taurocholic acid	p__Proteobacteria.c__Alphaproteobacteria.o__Rhizobiales.f__Beijerinckiaceae.g__Methylobacterium-Methylorubrum	0.003	0.031	-0.650132
Taurocholic acid	p__Proteobacteria.c__Alphaproteobacteria.o__Rhizobiales.f__Rhizobiaceae.unclassified	0.005	0.031	-0.632288
Taurocholic acid	p__Proteobacteria.c__Gammaproteobacteria.o__Enterobacterales.f__Enterobacteriaceae.g__Escherichia-Shigella	< 0.001	0.003	0.807065
Taurocholic acid	p__Proteobacteria.c__Gammaproteobacteria.o__Enterobacterales.f__Erwiniaceae.unclassified	0.001	0.021	-0.698196
Taurocholic acid	p__Proteobacteria.c__Gammaproteobacteria.o__Pseudomonadales.f__Pseudomonadaceae.g__Pseudomonas	0.002	0.027	-0.669366
Taurocholic acid	p__Proteobacteria.c__Gammaproteobacteria.o__Xanthomonadales.f__Xanthomonadaceae.g__Stenotrophomonas	0.002	0.022	-0.690556
Taurocholic acid	p__Firmicutes.c__Bacilli.o__Staphylococcales.f__Staphylococcaceae.g__Mammaliicoccus	0.002	0.027	0.67137
24-epimakisterone A	p__Actinobacteriota.c__Actinobacteria.o__Micrococcales.f__Brevibacteriaceae.g__Brevibacterium	0.006	0.036	-0.619749
24-epimakisterone A	p__Actinobacteriota.c__Actinobacteria.o__Micrococcales.f__Microbacteriaceae.g__Microbacterium	0.010	0.048	-0.592482
24-epimakisterone A	p__Actinobacteriota.c__Actinobacteria.o__Micrococcales.f__Microbacteriaceae.unclassified	0.012	0.049	-0.579367
24-epimakisterone A	p__Actinobacteriota.c__Actinobacteria.o__Micrococcales.f__Micrococcaceae.g__Kocuria	0.005	0.036	-0.629988
24-epimakisterone A	p__Actinobacteriota.c__Actinobacteria.o__Propionibacteriales.f__Nocardioidaceae.g__Nocardioides	< 0.001	0.013	-0.714207
24-epimakisterone A	p__Actinobacteriota.c__Actinobacteria.o__Propionibacteriales.f__Propionibacteriaceae.g__Propioniciclava	< 0.001	0.006	-0.761689
24-epimakisterone A	p__Actinobacteriota.c__Actinobacteria.o__Propionibacteriales.f__Propionibacteriaceae.g__Tessaracoccus	0.011	0.049	-0.584754
24-epimakisterone A	p__Bacteroidota.c__Bacteroidia.o__Sphingobacteriales.f__Sphingobacteriaceae.g__Sphingobacterium	< 0.001	0.002	-0.821851
24-epimakisterone A	p__Deinococcota.c__Deinococci.o__Deinococcales.f__Trueperaceae.g__Truepera	0.007	0.040	-0.611041
24-epimakisterone A	p__Firmicutes.c__Bacilli.o__Lactobacillales.f__Aerococcaceae.g__Aerococcus	0.001	0.013	-0.698523
24-epimakisterone A	p__Firmicutes.c__Bacilli.o__Lactobacillales.f__Enterococcaceae.g__Enterococcus	0.002	0.014	0.689297
24-epimakisterone A	p__Firmicutes.c__Bacilli.o__Lactobacillales.f__Lactobacillaceae.g__Ligilactobacillus	0.011	0.049	-0.585016
24-epimakisterone A	p__Firmicutes.c__Bacilli.o__Lactobacillales.f__Streptococcaceae.g__Lactococcus	< 0.001	0.002	-0.820565
24-epimakisterone A	p__Firmicutes.c__Bacilli.o__Lactobacillales.f__Streptococcaceae.g__Streptococcus	0.006	0.036	-0.622557
24-epimakisterone A	p__Firmicutes.c__Clostridia.o__Oscillospirales.f__Oscillospiraceae.g__UCG-005	0.005	0.036	-0.631226
24-epimakisterone A	p__Firmicutes.c__Clostridia.o__Peptostreptococcales-Tissierellales.f__Family_XI.g__Peptoniphilus	0.012	0.049	-0.580009
24-epimakisterone A	p__Proteobacteria.c__Alphaproteobacteria.o__Acetobacterales.f__Acetobacteraceae.g__Gluconobacter	0.008	0.043	-0.602418
24-epimakisterone A	p__Proteobacteria.c__Alphaproteobacteria.o__Rhizobiales.f__Beijerinckiaceae.g__Methylobacterium-Methylorubrum	0.001	0.013	-0.703365
24-epimakisterone A	p__Proteobacteria.c__Alphaproteobacteria.o__Rhizobiales.f__Rhizobiaceae.unclassified	0.006	0.036	-0.623062
24-epimakisterone A	p__Proteobacteria.c__Gammaproteobacteria.o__Enterobacterales.f__Enterobacteriaceae.g__Escherichia-Shigella	< 0.001	0.002	0.801921
24-epimakisterone A	p__Proteobacteria.c__Gammaproteobacteria.o__Enterobacterales.f__Erwiniaceae.unclassified	< 0.001	0.013	-0.718576
24-epimakisterone A	p__Proteobacteria.c__Gammaproteobacteria.o__Pseudomonadales.f__Pseudomonadaceae.g__Pseudomonas	0.002	0.021	-0.667042
24-epimakisterone A	p__Proteobacteria.c__Gammaproteobacteria.o__Xanthomonadales.f__Xanthomonadaceae.g__Stenotrophomonas	0.001	0.013	-0.698144
24-epimakisterone A	p__Firmicutes.c__Bacilli.o__Staphylococcales.f__Staphylococcaceae.g__Mammaliicoccus	< 0.001	0.009	0.74132
Soyasapogenol B base + O-HexA-Pen-dHex	p__Actinobacteriota.c__Actinobacteria.o__Euzebyales.f__Euzebyaceae.unclassified	0.004	0.044	-0.637254
Soyasapogenol B base + O-HexA-Pen-dHex	p__Actinobacteriota.c__Actinobacteria.o__Micrococcales.unclassified.unclassified	0.004	0.044	-0.644428
Soyasapogenol B base + O-HexA-Pen-dHex	p__Actinobacteriota.c__Actinobacteria.unclassified.unclassified.unclassified	0.005	0.044	-0.627269
Soyasapogenol B base + O-HexA-Pen-dHex	p__Campylobacterota.c__Campylobacteria.o__Campylobacterales.f__Helicobacteraceae.g__Helicobacter	0.007	0.047	-0.607554
Soyasapogenol B base + O-HexA-Pen-dHex	p__Firmicutes.c__Bacilli.o__Erysipelotrichales.f__Erysipelatoclostridiaceae.g__Erysipelatoclostridium	0.003	0.044	-0.655246
Soyasapogenol B base + O-HexA-Pen-dHex	p__Firmicutes.c__Bacilli.o__Lactobacillales.f__Aerococcaceae.g__Aerococcus	0.006	0.044	-0.623255
Soyasapogenol B base + O-HexA-Pen-dHex	p__Firmicutes.c__Bacilli.o__Lactobacillales.f__Enterococcaceae.g__Enterococcus	0.005	0.044	0.627537
Soyasapogenol B base + O-HexA-Pen-dHex	p__Firmicutes.c__Bacilli.o__Staphylococcales.f__Gemellaceae.g__Gemella	0.007	0.046	-0.615734
Soyasapogenol B base + O-HexA-Pen-dHex	p__Firmicutes.c__Bacilli.o__Staphylococcales.f__Staphylococcaceae.unclassified	0.004	0.044	-0.639882
Soyasapogenol B base + O-HexA-Pen-dHex	p__Firmicutes.c__Clostridia.o__Clostridiales.f__Clostridiaceae.g__Clostridium_sensu_stricto_1	< 0.001	0.037	-0.746702
Soyasapogenol B base + O-HexA-Pen-dHex	p__Firmicutes.c__Clostridia.o__Lachnospirales.f__Lachnospiraceae.g__Blautia	0.002	0.044	-0.669166
Soyasapogenol B base + O-HexA-Pen-dHex	p__Firmicutes.c__Clostridia.o__Peptostreptococcales-Tissierellales.f__Peptostreptococcaceae.unclassified	0.002	0.044	-0.67104
Soyasapogenol B base + O-HexA-Pen-dHex	p__Fusobacteriota.c__Fusobacteriia.o__Fusobacteriales.f__Fusobacteriaceae.g__Fusobacterium	0.007	0.046	-0.612955
Soyasapogenol B base + O-HexA-Pen-dHex	p__Fusobacteriota.c__Fusobacteriia.o__Fusobacteriales.f__Fusobacteriaceae.unclassified	0.003	0.044	-0.654993
Soyasapogenol B base + O-HexA-Pen-dHex	p__Proteobacteria.c__Gammaproteobacteria.o__Burkholderiales.f__Sutterellaceae.g__Sutterella	0.004	0.044	-0.645715
Soyasapogenol B base + O-HexA-Pen-dHex	p__Proteobacteria.c__Gammaproteobacteria.o__Enterobacterales.f__Enterobacteriaceae.unclassified	0.003	0.044	-0.655918
Soyasaponin Bb	p__Actinobacteriota.c__Actinobacteria.o__Actinomycetales.f__Actinomycetaceae.g__Actinomyces	0.006	0.030	-0.61706
Soyasaponin Bb	p__Actinobacteriota.c__Actinobacteria.o__Corynebacteriales.f__Corynebacteriaceae.g__Corynebacterium	0.005	0.026	-0.632985
Soyasaponin Bb	p__Actinobacteriota.c__Actinobacteria.o__Euzebyales.f__Euzebyaceae.unclassified	< 0.001	0.013	-0.710482
Soyasaponin Bb	p__Actinobacteriota.c__Actinobacteria.o__Micrococcales.f__Microbacteriaceae.unclassified	0.006	0.028	-0.624238
Soyasaponin Bb	p__Actinobacteriota.c__Actinobacteria.o__Micrococcales.unclassified.unclassified	0.001	0.014	-0.693876
Soyasaponin Bb	p__Actinobacteriota.c__Actinobacteria.unclassified.unclassified.unclassified	0.002	0.015	-0.67446
Soyasaponin Bb	p__Firmicutes.c__Bacilli.o__Erysipelotrichales.f__Erysipelatoclostridiaceae.g__Erysipelatoclostridium	0.001	0.013	-0.701031
Soyasaponin Bb	p__Firmicutes.c__Bacilli.o__Erysipelotrichales.f__Erysipelotrichaceae.g__[Anaerorhabdus]_furcosa_group	< 0.001	0.013	-0.708702
Soyasaponin Bb	p__Firmicutes.c__Bacilli.o__Lactobacillales.f__Aerococcaceae.g__Abiotrophia	0.011	0.042	-0.581571
Soyasaponin Bb	p__Firmicutes.c__Bacilli.o__Lactobacillales.f__Aerococcaceae.g__Aerococcus	< 0.001	0.013	-0.743086
Soyasaponin Bb	p__Firmicutes.c__Bacilli.o__Lactobacillales.f__Enterococcaceae.g__Enterococcus	0.002	0.015	0.670527
Soyasaponin Bb	p__Firmicutes.c__Bacilli.o__Staphylococcales.f__Gemellaceae.g__Gemella	0.002	0.015	-0.672526
Soyasaponin Bb	p__Firmicutes.c__Bacilli.o__Staphylococcales.f__Staphylococcaceae.g__Staphylococcus	0.013	0.047	-0.570417
Soyasaponin Bb	p__Firmicutes.c__Bacilli.o__Staphylococcales.f__Staphylococcaceae.unclassified	< 0.001	0.013	-0.723529
Soyasaponin Bb	p__Firmicutes.c__Clostridia.o__Clostridiales.f__Clostridiaceae.g__Clostridium_sensu_stricto_1	< 0.001	0.002	-0.836765
Soyasaponin Bb	p__Firmicutes.c__Clostridia.o__Lachnospirales.f__Lachnospiraceae.g__[Ruminococcus]_gnavus_group	0.011	0.042	-0.584914
Soyasaponin Bb	p__Firmicutes.c__Clostridia.o__Lachnospirales.f__Lachnospiraceae.g__Blautia	< 0.001	0.013	-0.730242
Soyasaponin Bb	p__Firmicutes.c__Clostridia.o__Peptostreptococcales-Tissierellales.f__Family_XI.g__Peptoniphilus	0.007	0.030	-0.615593
Soyasaponin Bb	p__Firmicutes.c__Clostridia.o__Peptostreptococcales-Tissierellales.f__Peptostreptococcaceae.g__Romboutsia	0.004	0.020	-0.64967
Soyasaponin Bb	p__Firmicutes.c__Clostridia.o__Peptostreptococcales-Tissierellales.f__Peptostreptococcaceae.g__Terrisporobacter	0.002	0.015	-0.674003
Soyasaponin Bb	p__Firmicutes.c__Clostridia.o__Peptostreptococcales-Tissierellales.f__Peptostreptococcaceae.unclassified	< 0.001	0.013	-0.759019
Soyasaponin Bb	p__Fusobacteriota.c__Fusobacteriia.o__Fusobacteriales.f__Fusobacteriaceae.g__Fusobacterium	0.002	0.015	-0.685099
Soyasaponin Bb	p__Fusobacteriota.c__Fusobacteriia.o__Fusobacteriales.f__Fusobacteriaceae.unclassified	< 0.001	0.013	-0.719086
Soyasaponin Bb	p__Proteobacteria.c__Gammaproteobacteria.o__Burkholderiales.f__Comamonadaceae.g__Acidovorax	0.010	0.040	-0.589925
Soyasaponin Bb	p__Proteobacteria.c__Gammaproteobacteria.o__Burkholderiales.f__Comamonadaceae.g__Comamonas	0.002	0.015	-0.672526
Soyasaponin Bb	p__Proteobacteria.c__Gammaproteobacteria.o__Burkholderiales.f__Sutterellaceae.g__Sutterella	0.007	0.031	-0.611625
Soyasaponin Bb	p__Proteobacteria.c__Gammaproteobacteria.o__Enterobacterales.f__Enterobacteriaceae.unclassified	0.012	0.043	-0.578759
Soyasaponin Bb	p__Proteobacteria.c__Gammaproteobacteria.o__Enterobacterales.f__Erwiniaceae.unclassified	0.008	0.034	-0.602713
Soyasaponin Bb	p__Firmicutes.c__Bacilli.o__Staphylococcales.f__Staphylococcaceae.g__Mammaliicoccus	0.003	0.019	0.653548
tauro-beta-muricholic acid	p__Actinobacteriota.c__Actinobacteria.o__Actinomycetales.f__Actinomycetaceae.g__Actinomyces	0.002	0.012	-0.686403
tauro-beta-muricholic acid	p__Actinobacteriota.c__Actinobacteria.o__Corynebacteriales.f__Corynebacteriaceae.g__Corynebacterium	0.015	0.039	-0.564766
tauro-beta-muricholic acid	p__Actinobacteriota.c__Actinobacteria.o__Micrococcales.f__Brevibacteriaceae.g__Brevibacterium	0.006	0.024	-0.6234
tauro-beta-muricholic acid	p__Actinobacteriota.c__Actinobacteria.o__Micrococcales.f__Microbacteriaceae.g__Microbacterium	0.007	0.025	-0.607743
tauro-beta-muricholic acid	p__Actinobacteriota.c__Actinobacteria.o__Micrococcales.f__Microbacteriaceae.unclassified	0.007	0.024	-0.614983
tauro-beta-muricholic acid	p__Actinobacteriota.c__Actinobacteria.o__Micrococcales.f__Micrococcaceae.g__Kocuria	0.001	0.012	-0.690904
tauro-beta-muricholic acid	p__Actinobacteriota.c__Actinobacteria.o__Micrococcales.unclassified.unclassified	0.001	0.012	-0.696419
tauro-beta-muricholic acid	p__Actinobacteriota.c__Actinobacteria.o__Propionibacteriales.f__Nocardioidaceae.g__Nocardioides	0.001	0.012	-0.694563
tauro-beta-muricholic acid	p__Actinobacteriota.c__Actinobacteria.o__Propionibacteriales.f__Propionibacteriaceae.g__Propioniciclava	< 0.001	0.003	-0.783187
tauro-beta-muricholic acid	p__Actinobacteriota.c__Actinobacteria.o__Propionibacteriales.f__Propionibacteriaceae.g__Tessaracoccus	0.009	0.028	-0.599387
tauro-beta-muricholic acid	p__Actinobacteriota.c__Actinobacteria.unclassified.unclassified.unclassified	0.007	0.025	-0.607743
tauro-beta-muricholic acid	p__Bacteroidota.c__Bacteroidia.o__Sphingobacteriales.f__Sphingobacteriaceae.g__Sphingobacterium	< 0.001	0.007	-0.735351
tauro-beta-muricholic acid	p__Campylobacterota.c__Campylobacteria.o__Campylobacterales.f__Helicobacteraceae.g__Helicobacter	0.015	0.039	-0.561732
tauro-beta-muricholic acid	p__Chloroflexi.c__Anaerolineae.o__Anaerolineales.f__Anaerolineaceae.g__Longilinea	0.024	0.050	-0.529221
tauro-beta-muricholic acid	p__Chloroflexi.c__Chloroflexia.o__Thermomicrobiales.f__JG30-KF-CM45.g__JG30-KF-CM45	0.005	0.024	-0.629665
tauro-beta-muricholic acid	p__Deinococcota.c__Deinococci.o__Deinococcales.f__Trueperaceae.g__Truepera	0.007	0.024	-0.614983
tauro-beta-muricholic acid	p__Desulfobacterota.c__Desulfovibrionia.o__Desulfovibrionales.f__Desulfovibrionaceae.g__Desulfovibrio	0.014	0.039	-0.565845
tauro-beta-muricholic acid	p__Firmicutes.c__Bacilli.o__Erysipelotrichales.f__Erysipelotrichaceae.g__[Anaerorhabdus]_furcosa_group	0.007	0.024	-0.614983
tauro-beta-muricholic acid	p__Firmicutes.c__Bacilli.o__Erysipelotrichales.f__Erysipelotrichaceae.g__[Clostridium]_innocuum_group	0.011	0.035	-0.58144
tauro-beta-muricholic acid	p__Firmicutes.c__Bacilli.o__Lactobacillales.f__Aerococcaceae.g__Abiotrophia	0.015	0.039	-0.561925
tauro-beta-muricholic acid	p__Firmicutes.c__Bacilli.o__Lactobacillales.f__Aerococcaceae.g__Aerococcus	< 0.001	0.007	-0.751027
tauro-beta-muricholic acid	p__Firmicutes.c__Bacilli.o__Lactobacillales.f__Enterococcaceae.g__Enterococcus	< 0.001	0.007	0.732143
tauro-beta-muricholic acid	p__Firmicutes.c__Bacilli.o__Lactobacillales.f__Streptococcaceae.g__Lactococcus	< 0.001	0.001	-0.823729
tauro-beta-muricholic acid	p__Firmicutes.c__Bacilli.o__Lactobacillales.f__Streptococcaceae.g__Streptococcus	0.001	0.012	-0.702987
tauro-beta-muricholic acid	p__Firmicutes.c__Bacilli.o__Staphylococcales.f__Staphylococcaceae.g__Staphylococcus	0.023	0.049	-0.53237
tauro-beta-muricholic acid	p__Firmicutes.c__Bacilli.o__Staphylococcales.f__Staphylococcaceae.unclassified	0.006	0.024	-0.617644
tauro-beta-muricholic acid	p__Firmicutes.c__Clostridia.o__Clostridiales.f__Clostridiaceae.g__Clostridium_sensu_stricto_1	0.011	0.035	-0.583424
tauro-beta-muricholic acid	p__Firmicutes.c__Clostridia.o__Clostridiales.f__Clostridiaceae.unclassified	0.003	0.018	-0.659071
tauro-beta-muricholic acid	p__Firmicutes.c__Clostridia.o__Eubacteriales.f__Eubacteriaceae.g__Acetobacterium	0.022	0.049	-0.533991
tauro-beta-muricholic acid	p__Firmicutes.c__Clostridia.o__Lachnospirales.f__Lachnospiraceae.g__[Ruminococcus]_gnavus_group	0.019	0.047	-0.544907
tauro-beta-muricholic acid	p__Firmicutes.c__Clostridia.o__Lachnospirales.f__Lachnospiraceae.g__Blautia	0.020	0.048	-0.541224
tauro-beta-muricholic acid	p__Firmicutes.c__Clostridia.o__Oscillospirales.f__Oscillospiraceae.g__UCG-005	0.004	0.024	-0.640686
tauro-beta-muricholic acid	p__Firmicutes.c__Clostridia.o__Peptostreptococcales-Tissierellales.f__Family_XI.g__Peptoniphilus	0.006	0.024	-0.619039
tauro-beta-muricholic acid	p__Firmicutes.c__Clostridia.o__Peptostreptococcales-Tissierellales.f__Peptostreptococcaceae.g__Peptostreptococcus	0.006	0.024	-0.6212
tauro-beta-muricholic acid	p__Proteobacteria.c__Alphaproteobacteria.o__Acetobacterales.f__Acetobacteraceae.g__Gluconobacter	0.022	0.049	-0.535714
tauro-beta-muricholic acid	p__Proteobacteria.c__Alphaproteobacteria.o__Rhizobiales.f__Beijerinckiaceae.g__Methylobacterium-Methylorubrum	0.002	0.012	-0.685365
tauro-beta-muricholic acid	p__Proteobacteria.c__Alphaproteobacteria.o__Rhizobiales.f__Rhizobiaceae.unclassified	0.002	0.013	-0.679661
tauro-beta-muricholic acid	p__Proteobacteria.c__Gammaproteobacteria.o__Burkholderiales.f__Comamonadaceae.g__Acidovorax	0.024	0.050	-0.528885
tauro-beta-muricholic acid	p__Proteobacteria.c__Gammaproteobacteria.o__Burkholderiales.f__Comamonadaceae.g__Comamonas	0.020	0.047	-0.544116
tauro-beta-muricholic acid	p__Proteobacteria.c__Gammaproteobacteria.o__Burkholderiales.f__Sutterellaceae.g__Sutterella	0.012	0.036	-0.577979
tauro-beta-muricholic acid	p__Proteobacteria.c__Gammaproteobacteria.o__Diplorickettsiales.f__Diplorickettsiaceae.g__Rickettsiella	0.006	0.024	-0.619319
tauro-beta-muricholic acid	p__Proteobacteria.c__Gammaproteobacteria.o__Enterobacterales.f__Enterobacteriaceae.g__Escherichia-Shigella	< 0.001	< 0.001	0.866046
tauro-beta-muricholic acid	p__Proteobacteria.c__Gammaproteobacteria.o__Enterobacterales.f__Enterobacteriaceae.g__Klebsiella	0.021	0.049	0.5378
tauro-beta-muricholic acid	p__Proteobacteria.c__Gammaproteobacteria.o__Enterobacterales.f__Enterobacteriaceae.unclassified	0.014	0.039	-0.565845
tauro-beta-muricholic acid	p__Proteobacteria.c__Gammaproteobacteria.o__Enterobacterales.f__Erwiniaceae.unclassified	< 0.001	0.007	-0.736029
tauro-beta-muricholic acid	p__Proteobacteria.c__Gammaproteobacteria.o__Enterobacterales.f__Pasteurellaceae.unclassified	0.013	0.039	-0.5703
tauro-beta-muricholic acid	p__Proteobacteria.c__Gammaproteobacteria.o__Pseudomonadales.f__Pseudomonadaceae.g__Pseudomonas	0.004	0.024	-0.638494
tauro-beta-muricholic acid	p__Proteobacteria.c__Gammaproteobacteria.o__Xanthomonadales.f__Xanthomonadaceae.g__Stenotrophomonas	0.007	0.024	-0.614983
tauro-beta-muricholic acid	p__Firmicutes.c__Bacilli.o__Staphylococcales.f__Staphylococcaceae.g__Mammaliicoccus	< 0.001	0.003	0.787309
